# Supplementary material for: Mechanically Tunable, Compostable, Healable and Scalable Engineered Living Materials
Source: Nat Commun. 2024 Nov 12;15:9179. doi: 10.1038/s41467-024-53052-4 (PMC11557937; doi:10.1038/s41467-024-53052-4)
Supplement: Supplementary file 4 — Source data [file 41467_2024_53052_MOESM4_ESM.xlsx]

## Sheet: Sheet1
	Supplementary Figure 10
	Weights
	Sample	Weight of wet pellet		Weight of dry pellet		Dry to Wet Weight Percentage
	CsgA-1	1074		230		21.42
	CsgA-2	1116		252		22.58
	CsgA-3	1076		215		19.98
	CsgA-4	1192		237		19.88
	CsgA-5	1443		256		17.74
					Average	20.32
					Std Dev	1.82231

## Sheet: Sheet2
	Supplementary Figure 11 and 12
	Sample	Weight of Wet Pellet	Weight of MECHS	Net Waste Weight	Weight of Washed Supernatant	Weight of pellet left over in Tube		Experimental Net Mass		Expected Net Mass (SX+20.32%Pellet)		20.32% Dry Pellet Weight		Dry Weight = 20.32% of initital wet weight		Percentage wrt Curli wet biomass of 1g		Percentage wrt Curli dry biomass		Percentage wrt Calculated Dry weight
	1%SDS-1	1041	118	124	115	9		242		261.531		211.531		211.531		11.3353		55.7837		45.1189
	1%SDS-2	1025	111	129	119	10		240		258.28		208.28		208.28		10.8293		53.2936		42.9766
	1%SDS-3	1003	132	138	127	11		270		253.81		203.81		203.81		13.1605		64.7663		52.0075
	1%SDS-4	1043	119	135	126	9		254		261.938		211.938		211.938		11.4094		56.1486		45.4307
				131.5														57.4981
	2%SDS-1	1022	85	216	211	5		301		307.67		207.67		207.67		8.31703		40.9302		27.627
	2%SDS-2	1032	86	218	212	6		304		309.702		209.702		209.702		8.33333		41.0105		27.7686
	2%SDS-3	1052	107	209	204	5		316		313.766		213.766		213.766		10.1711		50.0546		34.1018
	2%SDS-4	1021	90	213	206	7		303		307.467		207.467		207.467		8.81489		43.3804		29.2714
				214														43.8439
	3%SDS-1	1006	83	273	267	6		356		354.419		204.419		204.419		8.2505		40.6028		23.4186
	3%SDS-2	1037	108	269	261	8		377		360.718		210.718		210.718		10.4147		51.2532		29.9403
	3%SDS-3	1025	109	247	243	4		356		358.28		208.28		208.28		10.6341		52.3334		30.4231
	3%SDS-4	1012	88	248	244	4		336		355.638		205.638		205.638		8.69565		42.7936		24.7442
				259.25														46.7458
	4%SDS-1	1041	94	287	283	4		381		411.531		211.531		211.531		9.02978		44.4379		22.8415
	4%SDS-2	1030	97	308	301	7		405		409.296		209.296		209.296		9.41748		46.3458		23.6992
	4%SDS-3	1062	111	317	310	7		428		415.798		215.798		215.798		10.452		51.4369		26.6956
	4%SDS-4	1028	81	318	310	8		399		408.89		208.89		208.89		7.87938		38.7765		19.8097
				307.5														45.2493
	5%SDS-1	1006	103	348	340	8		451		454.419		204.419		204.419		10.2386		50.3867		22.6663
	5%SDS-2	1010	92	356	351	5		448		455.232		205.232		205.232		9.10891		44.8273		20.2095
	5%SDS-3	1013	94	360	352	8		454		455.842		205.842		205.842		9.27937		45.6662		20.6212
	5%SDS-4	1027	109	362	353	9		471		458.686		208.686		208.686		10.6134		52.2315		23.7635
				356.5														48.2779

## Sheet: Sheet3
	Supplementary Figure 14 and 15
	Sample	Weight of Wet Pellet	Weight of MECHS	Net Waste Weight	Weight of Washed Supernatant	Weight of pellet left over in Tube		Experimental Net Mass		Expected Net Mass (SX+GX+20.32%Pellet)		Dry Weight = 20.32% of initital wet weight		Percentage wrt Curli wet biomass of 1g		Percentage wrt Curli dry biomass		Percentage wrt Calculated Dry weight
	1%Glycerol-1	1008	90	291	287	4		381		404.826		204.826		8.92857		43.9398		22.2318
	1%Glycerol-2	1044	104	292	289	3		396		412.141		212.141		9.96169		49.024		25.2341
	1%Glycerol-3	1025	100	292	290	2		392		408.28		208.28		9.7561		48.0123		24.493
	1%Glycerol-4	1041	94	300	297	3		394		411.531		211.531		9.02978		44.4379		22.8415
	2%Glycerol-1	1001	110	319	316	3		429		453.403		203.403		10.989		54.0798		24.261
	2%Glycerol-2	1070	133	329	326	3		462		467.424		217.424		12.4299		61.1708		28.4538
	2%Glycerol-3	1078	116	336	332	4		452		469.05		219.05		10.7607		52.956		24.7309
	2%Glycerol-4	1002	98	330	327	3		428		453.606		203.606		9.78044		48.1321		21.6046
	3%Glycerol-1	1017	133	364	360	4		497		506.654		206.654		13.0777		64.3587		26.2506
	3%Glycerol-2	1059	143	372	368	4		515		515.189		215.189		13.5033		66.4533		27.7568
	3%Glycerol-3	1075	145	361	359	2		506		518.44		218.44		13.4884		66.3798		27.9685
	3%Glycerol-4	1037	113	378	374	4		491		510.718		210.718		10.8968		53.6261		22.1257
	4%Glycerol-1	1043	148	396	391	5		544		561.938		211.938		14.1898		69.8319		26.3374
	4%Glycerol-2	1031	159	392	387	5		551		559.499		209.499		15.4219		75.8953		28.4183
	4%Glycerol-3	1070	158	409	405	4		567		567.424		217.424		14.7664		72.6691		27.8451
	4%Glycerol-4	1056	146	405	400	5		551		564.579		214.579		13.8258		68.0401		25.86
	5%Glycerol-1	1051	180	415	413	2		595		613.563		213.563		17.1265		84.2842		29.3368
	5%Glycerol-2	1048	194	410	405	5		604		612.954		212.954		18.5115		91.0997		31.65
	5%Glycerol-3	1025	164	422	421	1		586		608.28		208.28		16		78.7402		26.9613
	5%Glycerol-4	1024	176	412	406	6		588		608.077		208.077		17.1875		84.5842		28.9437

## Sheet: Sheet4
	Supplementary Figure 16 and 17
	Crosslinked-1: CL1
	Sample	Weight of Wet Pellet	Weight of MECHS	Net Waste Weight	Weight of Washed Supernatant	Weight of pellet left over in Tube		Experimental Net Mass		Expected Net Mass (SX+GX+20.32%Pellet)		Dry Weight = 20.32% of initital wet weight		Percentage wrt Curli wet biomass of 1g		Percentage wrt Curli dry biomass		Percentage wrt Calculated Dry weight
	CL1-1	1049	120	383	366	17		503		513.157		213.157		11.4395		56.2966		23.3847
	CL1-2	1046	135	366	355	11		501		512.547		212.547		12.9063		63.5153		26.339
	CL1-3	1057	138	366	357	9		504		514.782		214.782		13.0558		64.2511		26.8074
	CL1-4	1077	136	381	364	17		517		518.846		218.846		12.6277		62.144		26.212

## Sheet: Sheet5
	Supplementary Figure 16 and 17
	Crosslinked-2: CL2
	Sample	Weight of Wet Pellet	Weight of MECHS	Net Waste Weight	Weight of Washed Supernatant	Weight of pellet left over in Tube		Experimental Net Mass		Expected Net Mass (SX+GX+20.32%Pellet)		Dry Weight = 20.32% of initital wet weight		Percentage wrt Curli wet biomass of 1g		Percentage wrt Curli dry biomass		Percentage wrt Calculated Dry weight
	CL2-1	1020	149	346	321	25		495		507.264		207.264		14.6078		71.889		29.3733
	CL2-2	1010	135	378	349	29		513		505.232		205.232		13.3663		65.7792		26.7204
	CL2-3	1038	155	345	329	16		500		510.922		210.922		14.9326		73.487		30.3373
	CL2-4	1017	151	364	344	20		515		506.654		206.654		14.8476		73.0689		29.8034

## Sheet: Sheet6
	Supplementary Figure 28a, 33, 34 and 35
	PET
	Strain	Stress		Strain	Stress		Strain	Stress		Strain	Stress		Strain	Stress
	%	Pa		%	Pa		%	Pa		%	Pa		%	Pa
	0.0672692	2654220		0.0671891	1807200		0.0678802	2189200		0.0686917	2619570		0.0657608	1601250
	0.127195	4995880		0.130034	5607460		0.128904	5915840		0.128101	5008810		0.131527	5245620
	0.189569	8529220		0.191628	8004210		0.192421	8632380		0.193701	8910100		0.18985	7541810
	0.25011	10803500		0.253848	11726300		0.253444	12328200		0.252488	11305000		0.254992	10855900
	0.311881	14047200		0.315441	14141800		0.316973	14871700		0.314987	14974200		0.315788	13153600
	0.374255	16264200		0.380767	17727200		0.379864	18609300		0.376264	17416000		0.375973	16363200
	0.431731	19387700		0.441735	20150000		0.439646	21007800		0.438763	20933200		0.44049	18561000
	0.497785	21561700		0.502703	23533600		0.504404	24712700		0.501885	23332300		0.500674	21697900
	0.556492	24766500		0.566788	25898800		0.566054	27029500		0.56315	26744000		0.563331	23712500
	0.618866	26762000		0.628382	29300600		0.62833	30567500		0.624416	29031700		0.627237	26817300
	0.680626	29806200		0.690601	31576900		0.691847	32907900		0.68877	32420900		0.687421	28702700
	0.738717	31709400		0.754061	34992400		0.754123	36156900		0.74818	34523100		0.750702	31787800
	0.803541	34660900		0.814414	37069300		0.816399	38525000		0.812546	37950400		0.812122	33720500
	0.862247	36566800		0.877874	40381800		0.87929	41772600		0.872578	40054100		0.874167	36565700
	0.925237	39261800		0.939467	42480700		0.939699	43943500		0.936311	43255000		0.9362	38539200
	0.986393	41109400		1.00354	45543900		1.00259	47181700		0.996965	45382800		0.99576	41186100
	1.0457	43636300		1.06452	47606100		1.06424	49186400		1.05638	48249500		1.0609	43009600
	1.10747	45377100		1.12673	50427500		1.12901	52234500		1.12135	50367600		1.12171	45621500
	1.16923	47916300		1.1902	52434600		1.18817	54145400		1.18076	53215200		1.18623	47301300
	1.23039	49425700		1.25054	55114300		1.25106	57016800		1.24326	55085700		1.24579	49857100
	1.29276	51838400		1.31649	57037500		1.31333	58888600		1.30577	57885200		1.30658	51391900
	1.35024	53296300		1.37498	59808600		1.37374	61433500		1.36704	59588600		1.36988	53805200
	1.41506	55589000		1.43532	61459300		1.43787	63229700		1.43201	62221000		1.43005	55315700
	1.47377	57009000		1.50127	64007900		1.49828	65604300		1.49203	63796700		1.49395	57440000
	1.53371	58915500		1.55976	65583900		1.56117	67188600		1.55578	66165700		1.556	58861000
	1.59547	60262000		1.62322	67927900		1.62469	69408600		1.61704	67726700		1.6168	60791900
	1.65479	62034700		1.68543	69496800		1.6851	70753000		1.67831	69835700		1.67945	62145200
	1.719	63255900		1.74827	71604600		1.74924	72875100		1.74143	71290500		1.74026	63983800
	1.77831	64942000		1.81173	73084600		1.80965	74084900		1.80146	73214800		1.80415	65114800
	1.83946	65969800		1.87146	75015700		1.87317	75922200		1.86396	74536700		1.8662	66849000
	1.90184	67569800		1.93616	76293600		1.93482	77101600		1.92399	76415200		1.92514	67856200
	1.96116	68452200		1.99714	78136400		1.99647	78588600		1.98526	77514300		1.99153	69512900
	2.02353	69885700		2.05873	79245700		2.06123	79653500		2.049	79239500		2.05046	70495200
	2.08346	70746500		2.12219	80884600		2.12163	80984300		2.10965	80184800		2.11437	71931900
	2.14523	71920000		2.18254	81874300		2.18452	81899500		2.17339	81607100		2.17702	72870000
	2.20882	72751800		2.24662	83293900		2.24617	83181100		2.23341	82541900		2.23721	74061000
	2.26753	73786100		2.30822	84191100		2.30908	83905900		2.29592	83727600		2.30235	74874800
	2.33052	74484900		2.37043	85388600		2.37321	85096200		2.36028	84583300		2.36191	75933300
	2.39044	75471400		2.43389	86230700		2.43548	85704300		2.42031	85633300		2.42519	76629500
	2.45221	76038400		2.49549	87257100		2.49776	86642200		2.48281	86351400		2.48661	77698600
	2.51459	76935500		2.55957	88001800		2.55878	87238400		2.5447	87340500		2.54742	78255200
	2.57268	77388600		2.62179	88942100		2.62106	87950300		2.60719	87903800		2.61194	79210500
	2.6375	78211000		2.684	89511400		2.6852	88520000		2.67033	88835700		2.67212	79748600
	2.69621	78674300		2.74685	90366800		2.74685	89120000		2.72911	89315200		2.7354	80529000
	2.7598	79269800		2.80595	90832500		2.8085	89535100		2.79224	90098600		2.79868	81047100
	2.81973	79714700		2.87127	91568600		2.87139	90125400		2.85288	90601000		2.85762	81680500
	2.88027	80222400		2.93163	92013200		2.93367	90434100		2.91477	91184800		2.92401	82164800
	2.94388	80648600		2.99509	92540000		2.99719	90997800		2.97974	91663300		2.98232	82743800
	3.00258	81173100		3.05792	92983900		3.05946	91241100		3.03978	92168100		3.0456	83110000
	3.06557	81421200		3.1189	93442100		3.12173	91746500		3.1029	92570500		3.10765	83692900
	3.12733	81943700		3.18111	93860700		3.18276	92041100		3.16231	93076200		3.16783	83968600
	3.18604	82142000		3.24333	94349300		3.24565	92355700		3.22481	93344800		3.2336	84532900
	3.25148	82636700		3.30492	94616400		3.30917	92674600		3.28793	93878100		3.29439	84926700
	3.30957	82883300		3.36838	95087900		3.36958	92955100		3.34919	94121400		3.35705	85251400
	3.37133	83186100		3.42873	95312100		3.43371	93194600		3.41231	94560000		3.42033	85674800
	3.4331	83446900		3.49281	95762900		3.49412	93514100		3.4742	94837600		3.48052	85880500
	3.4918	83696300		3.55441	96042900		3.55702	93625400		3.5367	95099000		3.54566	86307100
	3.55723	83933100		3.61662	96304300		3.62115	93987000		3.59983	95405700		3.60708	86462900
	3.61655	84223700		3.68008	96604600		3.68094	94095700		3.65985	95672400		3.66975	86848100
	3.67648	84351000		3.73981	96835400		3.74632	94401100		3.7236	95899000		3.73054	87101400
	3.73885	84689000		3.80576	97103600		3.80736	94578900		3.78424	96165200		3.79259	87345700
	3.79939	84770200		3.86798	97392900		3.87025	94729200		3.84675	96397600		3.85711	87571400
	3.86422	85065700		3.93081	97550000		3.93376	94955100		3.91111	96618600		3.91604	87672400
	3.92354	85214700		3.99241	97868600		3.99292	95081600		3.97114	96805200		3.97871	87861000
	3.98408	85360000		4.05339	97987500		4.05645	95220000		4.03426	96994800		4.04074	88115200
	4.04706	85523300		4.12119	98248900		4.1181	95397300		4.0949	97236700		4.10341	88238100
	4.10455	85616700		4.18031	98428200		4.18286	95453500		4.15679	97332400		4.16607	88550500
	4.16998	85740400		4.24314	98544300		4.24763	95677300		4.22177	97618100		4.22749	88647100
	4.22808	85865300		4.3066	98737900		4.30678	95708600		4.27995	97656200		4.2914	88882900
	4.29045	85894700		4.36633	98826400		4.3703	95877300		4.34368	97871900		4.35344	89036700
	4.35161	86104900		4.4329	99000700		4.43258	95957800		4.40433	97967100		4.4161	89146200
	4.41275	86128600		4.49387	99143200		4.49547	95965400		4.46683	98101900		4.47752	89323800
	4.47452	86356300		4.55547	99193600		4.56023	96080500		4.52995	98280000		4.53894	89411000
	4.53567	86456300		4.6183	99356100		4.61814	96085400		4.59122	98391400		4.60284	89540000
	4.59682	86560400		4.67741	99398900		4.68415	96143800		4.65434	98522900		4.66489	89685700
	4.65981	86709400		4.7446	99516100		4.74393	96245900		4.71499	98662400		4.72692	89724300
	4.71913	86813900		4.80371	99599600		4.80745	96263200		4.77873	98697100		4.79207	89913800
	4.78394	86968200		4.86717	99601100		4.87159	96434600		4.84061	98940500		4.85162	89919000
	4.84205	87104500		4.93001	99746100		4.93138	96427600		4.90188	98952900		4.91367	90066200
	4.90442	87118400		4.99098	99696800		4.99613	96537800		4.96686	99124800		4.97509	90140500
	4.96741	87313900		5.0563	99827900		5.05717	96600000		5.02812	99178600		5.03837	90160500
	5.02489	87307400		5.1179	99818600		5.12006	96577800		5.08878	99223800		5.10165	90298600
	5.09033	87506500		5.17949	99827100		5.18483	96690300		5.15438	99335700		5.16121	90321000
	5.14903	87575100		5.24234	99879600		5.24523	96649700		5.21254	99342400		5.22449	90424800
	5.21079	87595100		5.30393	99847100		5.30874	96689200		5.27505	99393300		5.28591	90513800
	5.27317	87674300		5.36676	99918600		5.36978	96677300		5.33507	99428100		5.34733	90506700
	5.33065	87663300		5.42898	99947500		5.4333	96589700		5.39944	99393800		5.41063	90640000
	5.39547	87743300		5.49182	99926800		5.49743	96654600		5.46256	99516200		5.4708	90581900
	5.45479	87784500		5.55466	100042000		5.5566	96594600		5.52135	99436200		5.53594	90599500
	5.51716	87777600		5.61626	100003000		5.62011	96681600		5.5857	99464300		5.59612	90632900
	5.57893	87920800		5.68096	100184000		5.6799	96722200		5.64636	99460000		5.65754	90605200
	5.63886	87861200		5.74006	100196000		5.74465	96691900		5.70886	99480000		5.72083	90704800
	5.70307	87978000		5.80352	100251000		5.80756	96809700		5.77074	99610500		5.78225	90699000
	5.76239	88021200		5.86574	100334000		5.86795	96785400		5.83263	99654800		5.84739	90764300
	5.82476	87989800		5.92733	100331000		5.9321	96839500		5.89513	99741900		5.90695	90773300
	5.88652	88053900		5.99204	100405000		5.99251	96907000		5.95577	99820500		5.96899	90712900
	5.94706	88047300		6.05114	100399000		6.05726	96911400		6.01766	99798100		6.0329	90816200
	6.01005	88133500		6.11709	100371000		6.12078	97093000		6.08202	99911000		6.09246	90785700
	6.06938	88239600		6.17682	100466000		6.18056	97084900		6.14143	99848600		6.15635	90892400
	6.13113	88240000		6.23842	100404000		6.24347	97201100		6.20641	99934800		6.21777	90985200
	6.19351	88371800		6.30249	100523000		6.30449	97249700		6.2652	99943300		6.27982	91000000
	6.251	88337100		6.36347	100527000		6.36801	97222700		6.32709	99960500		6.34435	91143800
	6.31582	88486100		6.42693	100528000		6.43215	97338900		6.39144	100043000		6.40452	91125700
	6.37636	88525700		6.48915	100577000		6.49193	97307600		6.45333	99981900		6.46719	91168100
	6.43751	88500800		6.55074	100520000		6.55482	97343200		6.51583	100028000		6.52861	91171900
	6.49866	88623300		6.61295	100576000		6.61586	97306500		6.5771	100036000		6.59375	91134800
	6.55675	88582900		6.67454	100604000		6.67751	97222200		6.64022	99996700		6.65517	91230000
	6.62158	88692700		6.738	100610000		6.74227	97353500		6.70148	100106000		6.71473	91179000
	6.68273	88773900		6.80085	100744000		6.80205	97311900		6.76152	100037000		6.7805	91199500
	6.74327	88812700		6.86119	100706000		6.86619	97415700		6.82712	100091000		6.84067	91209500
	6.80381	88876700		6.9259	100870000		6.92659	97460000		6.88653	100074000		6.90271	91111400
	6.86435	88832700		6.98626	100875000		6.98949	97446500		6.95026	100038000		6.96476	91201900
	6.92795	88907800		7.05033	100901000		7.05425	97553500		7.014	100072000		7.02618	91185700
	6.9891	88903300		7.11192	100976000		7.11341	97501100		7.07218	100021000		7.08821	91276200
	7.04903	88909400		7.17352	100956000		7.17818	97551900		7.13592	100070000		7.14963	91349000
	7.11018	88970200		7.23698	101036000		7.23733	97633500		7.19656	100105000		7.21354	91316200
	7.16951	88931800		7.2992	101051000		7.3021	97597800		7.25969	100097000		7.27558	91402900
	7.2331	89041200		7.35892	101015000		7.36562	97726500		7.32343	100283000		7.33577	91326700
	7.29425	89044900		7.42301	101094000		7.4254	97687600		7.3847	100265000		7.40028	91322900
	7.35663	89074700		7.48211	101000000		7.48953	97780500		7.44596	100372000		7.45922	91330000
	7.41655	89124500		7.54744	101117000		7.55057	97815700		7.50475	100398000		7.52189	91234800
	7.47526	89066900		7.60779	101105000		7.61346	97788600		7.56911	100410000		7.58517	91336700
	7.53825	89143300		7.67188	101137000		7.67698	97888100		7.63038	100476000		7.64597	91304800
	7.59757	89156700		7.73471	101232000		7.73738	97840000		7.6904	100423000		7.70925	91373800
	7.65933	89128200		7.79444	101242000		7.80214	97882200		7.75538	100461000		7.77006	91459500
	7.72109	89174700		7.86101	101353000		7.86318	97915700		7.81418	100449000		7.83334	91482400
	7.78041	89106900		7.92012	101414000		7.92607	97856200		7.8773	100392000		7.89599	91664300
	7.84402	89139600		7.98295	101414000		7.99021	97964300		7.94165	100490000		7.95618	91661400
	7.90333	89123300		8.04766	101572000		8.04999	97908100		7.99983	100389000		8.0207	91779500
	7.9651	89101600		8.108	101518000		8.11414	98000000		8.06418	100434000		8.08026	91859000
	8.02686	89136700		8.17209	101664000		8.17453	98050300		8.12359	100444000		8.14291	91872400
	8.0874	89078800		8.23244	101669000		8.23805	98104900		8.18672	100407000		8.20744	91998600
	8.15161	89142000		8.29653	101659000		8.30282	98276200		8.25108	100483000		8.26763	91984800
	8.20909	89143300		8.35812	101699000		8.36135	98251900		8.3111	100442000		8.33091	92054300
	8.27147	89163300		8.41846	101640000		8.42488	98345400		8.37422	100464000		8.3917	92111400
	8.33323	89267800		8.48317	101690000		8.48714	98395700		8.43426	100439000		8.45436	92074800
	8.39255	89213100		8.54414	101677000		8.54942	98424900		8.49677	100401000		8.51951	92182900
	8.45614	89322500		8.60823	101621000		8.61294	98529200		8.5605	100515000		8.57907	92125200
	8.51485	89318000		8.67106	101689000		8.67396	98504900		8.62053	100436000		8.64236	92169000
	8.57722	89338400		8.73079	101571000		8.7381	98571400		8.68427	100462000		8.70315	92201900
	8.639	89385300		8.79611	101659000		8.79913	98565400		8.74306	100447000		8.76643	92128100
	8.69892	89343700		8.85647	101642000		8.86266	98553500		8.80618	100420000		8.82971	92225700
	8.76191	89440800		8.9193	101647000		8.92555	98665400		8.86993	100501000		8.88804	92186700
	8.82123	89446100		8.98215	101696000		8.98596	98645900		8.92995	100511000		8.95193	92229000
	8.88421	89464500		9.04188	101645000		9.04947	98793500		8.99369	100580000		9.01398	92230000
	8.94537	89576300		9.1072	101712000		9.1105	98882200		9.05372	100618000		9.07478	92137600
	9.00407	89547800		9.16817	101711000		9.17401	98955700		9.11561	100602000		9.13807	92153800
	9.06767	89661200		9.23101	101665000		9.23753	99088600		9.17873	100704000		9.19949	92091900
	9.12882	89643700		9.29385	101769000		9.29855	99089200		9.23938	100651000		9.26338	92142400
	9.19059	89635100		9.35295	101689000		9.3627	99164900		9.30373	100760000		9.32294	92160000
	9.25235	89666500		9.41828	101847000		9.42311	99142700		9.36314	100816000		9.38684	92073300
	9.31106	89539600		9.47987	101881000		9.48662	99116800		9.42688	100863000		9.45013	92129000
	9.37527	89594700		9.54271	101940000		9.55014	99194600		9.48877	100960000		9.50969	92035200
	9.43397	89558000		9.60431	102029000		9.60992	99119500		9.55004	100991000		9.57483	92075700
	9.49635	89545700		9.6659	102047000		9.67407	99141100		9.61439	101068000		9.63687	92133800
	9.5575	89596700		9.7306	102139000		9.73446	99162700		9.6738	101117000		9.69829	92138100
	9.61681	89524100		9.79158	102172000		9.79799	99161100		9.73692	101084000		9.76157	92294300
	9.68103	89619600		9.85317	102147000		9.86151	99236200		9.80006	101230000		9.82176	92260000
	9.74157	89590200		9.91601	102240000		9.92191	99196800		9.86008	101196000		9.88628	92353300
	9.80211	89615100		9.97574	102131000		9.98542	99253500		9.92505	101298000		9.94832	92453300
	9.86387	89671000		10.0411	102238000		10.0477	99233000		9.98385	101302000		10.011	92500000
	9.92258	89650600		10.1027	102235000		10.11	99217800		10.047	101329000		10.0743	92666700
	9.9874	89783700		10.1642	102253000		10.1747	99329700		10.1095	101402000		10.1357	92730500
	10.0461	89838800		10.2283	102331000		10.2358	99298900		10.1689	101385000		10.1977	92903800
	10.1091	89876700		10.2881	102346000		10.3012	99385900		10.2345	101456000		10.2598	92980500
	10.1709	90021200		10.3528	102439000		10.3603	99418400		10.2945	101485000		10.3218	93060000
	10.2308	89998800		10.4144	102491000		10.4226	99431400		10.3582	101486000		10.3857	93149000
	10.2944	90169000		10.4778	102485000		10.488	99541100		10.4214	101674000		10.4459	93126700
	10.3543	90202900		10.54	102616000		10.5471	99510300		10.4808	101645000		10.5079	93136200
	10.4191	90231000		10.601	102554000		10.6131	99578900		10.5439	101749000		10.5694	93076200
	10.4791	90294700		10.6663	102695000		10.6729	99570800		10.6052	101763000		10.6314	93034300
	10.539	90257100		10.7273	102713000		10.7352	99517800		10.6689	101778000		10.6953	93184300
	10.6032	90335500		10.7877	102712000		10.8	99595100		10.732	101841000		10.7561	93144800
	10.6625	90326100		10.853	102770000		10.8591	99515100		10.7908	101745000		10.82	93240000
	10.7237	90353900		10.9121	102757000		10.9226	99557300		10.8558	101753000		10.8789	93267600
	10.7848	90492700		10.9787	102824000		10.9843	99564900		10.9134	101764000		10.9435	93343800
	10.8435	90478400		11.0403	102836000		11.0466	99544300		10.9796	101758000		11.0067	93449000
	10.9077	90645700		11.1043	102804000		11.1101	99617300		11.0415	101937000		11.0651	93436200
	10.9683	90697600		11.1659	102898000		11.173	99574600		11.1015	101886000		11.1296	93528600
	11.0319	90782000		11.2263	102824000		11.2359	99667000		11.1658	102013000		11.1904	93582400
	11.0918	90872600		11.2897	102958000		11.2969	99755100		11.2259	102060000		11.2524	93575700
	11.1511	90891000		11.3513	102945000		11.3598	99812400		11.2902	102111000		11.317	93679000
	11.2147	91004100		11.4154	102924000		11.4227	100034000		11.3515	102185000		11.3753	93582900
	11.2759	91020400		11.4776	102975000		11.4831	100016000		11.4115	102172000		11.4392	93645700
	11.3364	91028200		11.5367	102942000		11.5472	100125000		11.4753	102231000		11.5006	93606700
	11.3964	91117100		11.6021	103023000		11.607	100199000		11.5359	102268000		11.5626	93562900
	11.4581	91034300		11.6637	103061000		11.6711	100241000		11.5997	102252000		11.6272	93612900
	11.5211	91147400		11.7259	103063000		11.7353	100397000		11.6628	102422000		11.6873	93603800
	11.5792	91160800		11.7893	103225000		11.7951	100377000		11.7222	102372000		11.7488	93641000
	11.641	91201200		11.8497	103190000		11.8592	100428000		11.7872	102470000		11.8096	93686700
	11.7027	91273500		11.9132	103389000		11.9202	100410000		11.846	102488000		11.8741	93696700
	11.7627	91258800		11.976	103421000		11.9831	100416000		11.9091	102484000		11.9374	93909500
	11.8269	91326500		12.037	103465000		12.0454	100576000		11.9716	102576000		11.9975	93904300
	11.8862	91278800		12.1004	103534000		12.1071	100551000		12.0316	102582000		12.0596	94015700
	11.948	91251800		12.1614	103528000		12.1706	100598000		12.0954	102644000		12.1216	94116700
	12.0097	91305300		12.2242	103628000		12.2316	100607000		12.1566	102707000		12.1843	94181000
	12.0715	91250600		12.2864	103653000		12.2957	100606000		12.2204	102704000		12.2463	94263800
	12.1339	91367800		12.3493	103635000		12.3574	100735000		12.2822	102848000		12.3065	94227600
	12.1932	91397600		12.4115	103758000		12.4191	100791000		12.341	102804000		12.3698	94258100
	12.2562	91466500		12.4712	103700000		12.4832	100908000		12.4079	102925000		12.4312	94266700
	12.3173	91542000		12.5372	103833000		12.5448	100987000		12.466	102949000		12.4939	94251900
	12.3785	91548600		12.5975	103838000		12.6071	101036000		12.5285	102971000		12.5578	94365200
	12.4408	91666500		12.6604	103856000		12.6719	101214000		12.5929	103043000		12.6167	94311900
	12.5002	91710600		12.7213	103904000		12.7304	101226000		12.6517	102998000		12.6806	94413800
	12.5613	91749400		12.7836	103874000		12.7952	101335000		12.7161	103033000		12.7408	94429000
	12.6237	91885300		12.8483	103991000		12.8543	101406000		12.7755	103010000		12.8041	94447600
	12.683	91856300		12.9086	103969000		12.9172	101475000		12.8392	102998000		12.8686	94513800
	12.7478	92021200		12.9727	104031000		12.9807	101577000		12.9017	103014000		12.9269	94461900
	12.8059	92068200		13.0343	104095000		13.0412	101573000		12.963	102867000		12.9914	94474300
	12.8677	92138800		13.0946	104056000		13.1053	101655000		13.0261	102930000		13.051	94454800
	12.9294	92220800		13.16	104174000		13.1651	101685000		13.0861	102919000		13.1143	94421000
	12.9869	92177600		13.2184	104185000		13.2292	101710000		13.1486	103015000		13.1776	94548100
	13.0505	92275900		13.2813	104214000		13.2934	101862000		13.2124	103165000		13.239	94496700
	13.1105	92292200		13.3441	104289000		13.3531	101841000		13.2736	103190000		13.3004	94581400
	13.1722	92291000		13.4038	104246000		13.4173	101929000		13.3361	103271000		13.3631	94578600
	13.2334	92420000		13.4704	104371000		13.4777	101956000		13.3968	103265000		13.4251	94561000
	13.2915	92396300		13.5295	104361000		13.5412	101981000		13.4593	103338000		13.489	94609500
	13.3569	92564100		13.5942	104418000		13.6047	102094000		13.5224	103433000		13.5492	94601000
	13.415	92620000		13.6564	104480000		13.6651	102070000		13.5837	103400000		13.6125	94658100
	13.4786	92678000		13.7155	104435000		13.7305	102149000		13.6474	103519000		13.6733	94714300
	13.5385	92758000		13.7815	104538000		13.789	102148000		13.7068	103546000		13.7359	94744300
	13.5991	92739600		13.8425	104482000		13.8544	102146000		13.7706	103644000		13.7992	94989500
	13.6614	92823300		13.9053	104488000		13.9161	102268000		13.8325	103777000		13.8594	95002400
	13.7226	92796300		13.9675	104535000		13.9777	102237000		13.8925	103802000		13.9227	95166700
	13.7844	92769400		14.0279	104462000		14.0419	102332000		13.955	103960000		13.9847	95215700
	13.8449	92804500		14.0926	104522000		14.1017	102362000		14.0138	104012000		14.0474	95227600
	13.9048	92700800		14.1536	104479000		14.1658	102374000		14.0775	104114000		14.1094	95285200
	13.9684	92742500		14.2164	104514000		14.2274	102459000		14.14	104205000		14.1708	95263800
	14.0265	92726500		14.2786	104591000		14.2891	102401000		14.2007	104170000		14.2341	95294800
	14.0901	92763300		14.3377	104585000		14.352	102432000		14.2638	104282000		14.2949	95306200
	14.1513	92843300		14.403	104718000		14.4136	102391000		14.3244	104271000		14.3588	95286700
	14.2106	92842900		14.4646	104755000		14.4778	102349000		14.3882	104333000		14.4209	95432400
	14.2748	92958000		14.5275	104820000		14.5401	102413000		14.4513	104393000		14.4811	95369000
	14.3341	92986100		14.5897	104921000		14.6017	102350000		14.5113	104340000		14.5443	95442900
	14.3971	92990200		14.65	104904000		14.6658	102434000		14.5738	104404000		14.6051	95434800
	14.4576	93111400		14.7141	105051000		14.7256	102497000		14.6339	104430000		14.6697	95424300
	14.5176	93069000		14.7757	105049000		14.7898	102581000		14.6982	104496000		14.7311	95508600
	14.5799	93207800		14.8392	105096000		14.8527	102695000		14.7607	104580000		14.7913	95514300
	14.6405	93206500		14.9014	105143000		14.9131	102695000		14.8214	104541000		14.8558	95584300
	14.7029	93188200		14.9617	105117000		14.9772	102820000		14.8851	104639000		14.9166	95644300
	14.7634	93223300		15.0264	105224000		15.0376	102886000		14.9451	104580000		14.9786	95607100
	14.8233	93144500		15.0868	105236000		15.1018	102925000		15.0095	104624000		15.0431	95734300
	14.8875	93209400		15.1496	105285000		15.1646	103120000		15.072	104715000		15.1027	95689000
	14.9469	93175500		15.2119	105365000		15.2263	103098000		15.132	104690000		15.1648	95827600
	15.0086	93153100		15.2728	105323000		15.2898	103215000		15.1958	104729000		15.2293	95872900
	15.0698	93238400		15.3375	105440000		15.3502	103254000		15.2552	104704000		15.2901	95902400
	15.1303	93200000		15.3991	105443000		15.4137	103311000		15.3183	104749000		15.3527	96017600
	15.1933	93361600		15.4613	105515000		15.4766	103424000		15.3808	104846000		15.4142	95996700
	15.2538	93410600		15.5236	105578000		15.5377	103378000		15.4445	104794000		15.4774	96059000
	15.3156	93442400		15.5839	105563000		15.6018	103438000		15.5083	104894000		15.5401	96114800
	15.3774	93492700		15.6498	105674000		15.6622	103391000		15.5665	104874000		15.6015	96110500
	15.4397	93441200		15.7108	105675000		15.727	103350000		15.6302	104945000		15.6654	96277600
	15.5015	93525300		15.773	105696000		15.7892	103411000		15.6921	105049000		15.7268	96230500
	15.5596	93534300		15.8346	105770000		15.8515	103355000		15.7533	105030000		15.7895	96343300
	15.6238	93554700		15.8962	105728000		15.9157	103418000		15.8171	105161000		15.8497	96356700
	15.685	93659200		15.9622	105832000		15.9754	103423000		15.8765	105209000		15.9142	96386200
	15.7449	93623300		16.0219	105823000		16.0396	103494000		15.9402	105277000		15.9763	96488600
	15.8085	93767800		16.086	105870000		16.1019	103585000		16.0027	105376000		16.037	96488100
	15.869	93809400		16.1494	105944000		16.1641	103560000		16.0628	105342000		16.0997	96541400
	15.9308	93893900		16.2085	105937000		16.2301	103654000		16.1278	105432000		16.1605	96559500
	15.9926	94018400		16.2751	106073000		16.288	103634000		16.1865	105394000		16.2232	96517600
	16.0519	94008200		16.3361	106088000		16.3528	103721000		16.2503	105442000		16.2871	96600500
	16.1155	94102000		16.4008	106122000		16.4157	103764000		16.3122	105529000		16.346	96509500
	16.1736	94140000		16.4618	106185000		16.4755	103734000		16.3722	105477000		16.4099	96570500
	16.2372	94169400		16.5227	106143000		16.5409	103821000		16.4378	105521000		16.4701	96543300
	16.2977	94318000		16.5874	106277000		16.6025	103831000		16.496	105527000		16.5346	96498100
	16.3589	94278000		16.649	106287000		16.6679	103922000		16.5609	105506000		16.5985	96551400
	16.4218	94381200		16.7119	106372000		16.7283	104006000		16.6216	105556000		16.6587	96529500
	16.4806	94404500		16.7741	106462000		16.79	103954000		16.6822	105521000		16.7214	96573800
	16.5429	94441200		16.8351	106428000		16.8553	104038000		16.7472	105659000		16.7828	96622400
	16.6041	94553100		16.901	106528000		16.9151	104032000		16.8054	105710000		16.8461	96602900
	16.6628	94587400		16.9595	106485000		16.978	104110000		16.8704	105781000		16.91	96763800
	16.727	94702000		17.0242	106504000		17.0416	104163000		16.9323	105915000		16.9695	96732900
	16.7863	94726100		17.0852	106542000		17.1026	104132000		16.9929	105902000		17.0347	96853800
	16.8481	94794700		17.1461	106477000		17.1649	104208000		17.0579	105948000		17.093	96891900
	16.9111	94889400		17.2133	106559000		17.2265	104177000		17.1185	105960000		17.1575	96935700
	16.971	94867800		17.2712	106536000		17.2906	104216000		17.1823	106039000		17.2196	97018100
	17.034	95034700		17.3353	106556000		17.3517	104266000		17.2429	106138000		17.281	97023300
	17.0921	95075100		17.3975	106619000		17.4158	104241000		17.3048	106114000		17.3449	97066700
	17.1545	95146900		17.4591	106594000		17.4793	104312000		17.3685	106214000		17.4044	97101000
	17.2156	95247800		17.5244	106703000		17.5385	104307000		17.4298	106186000		17.4696	97073800
	17.2755	95255500		17.5835	106695000		17.602	104409000		17.4923	106240000		17.5304	97195700
	17.3391	95354700		17.6476	106736000		17.6643	104488000		17.5542	106321000		17.5912	97140000
	17.3991	95378800		17.7111	106839000		17.7284	104512000		17.6161	106292000		17.6551	97208100
	17.4602	95378400		17.7702	106817000		17.7894	104625000		17.6792	106370000		17.7146	97227600
	17.5226	95461200		17.8367	106940000		17.8505	104672000		17.7386	106360000		17.7779	97270500
	17.5825	95392200		17.8946	106919000		17.9152	104781000		17.803	106330000		17.8406	97368600
	17.6461	95480400		17.9612	106947000		17.9769	104898000		17.863	106345000		17.9008	97367100
	17.7048	95438400		18.0197	106981000		18.0373	104909000		17.9255	106211000		17.9653	97405200
	17.7672	95471400		18.0837	106927000		18.1021	105111000		17.9892	106285000		18.0242	97395700
	17.8284	95479200		18.1466	107025000		18.1625	105163000		18.048	106308000		18.0888	97342400
	17.8883	95430200		18.2069	106997000		18.2278	105361000		18.1124	106375000		18.1502	97463300
	17.9519	95538800		18.2704	107031000		18.2895	105465000		18.1749	106519000		18.2104	97397100
	18.013	95507300		18.332	107088000		18.3511	105497000		18.2362	106576000		18.2761	97531900
	18.0742	95563300		18.3948	107064000		18.4159	105597000		18.2981	106710000		18.3351	97575200
	18.1335	95631400		18.4577	107196000		18.4751	105581000		18.3581	106766000		18.3983	97600000
	18.1941	95585700		18.5193	107198000		18.5392	105624000		18.4231	106823000		18.4598	97708600
	18.257	95714300		18.5827	107262000		18.6015	105703000		18.4837	106877000		18.5218	97718100
	18.3176	95735900		18.6443	107333000		18.6625	105654000		18.5443	106809000		18.5845	97768600
	18.3775	95796700		18.7047	107310000		18.7266	105705000		18.6093	106900000		18.644	97834300
	18.4405	95855900		18.7706	107434000		18.7864	105651000		18.6681	106878000		18.7092	97846200
	18.4998	95805300		18.8291	107437000		18.8524	105677000		18.7325	106978000		18.7712	98017600
	18.5634	95861200		18.8938	107485000		18.9128	105691000		18.7937	106990000		18.832	97990500
	18.6221	95789000		18.9554	107579000		18.9739	105601000		18.8562	106914000		18.8959	98056700
	18.6845	95767300		19.017	107557000		19.0374	105634000		18.92	106974000		18.9555	98059500
	18.7456	95772200		19.0798	107664000		19.0978	105573000		18.9782	106955000		19.0194	98045200
	18.8068	95675500		19.142	107649000		19.1619	105612000		19.0407	107043000		19.082	98089500
	18.8704	95775500		19.2049	107699000		19.2242	105707000		19.1026	107098000		19.1422	98031900
	18.9285	95775500		19.264	107743000		19.2877	105669000		19.165	107086000		19.2061	98097600
	18.9921	95820800		19.3274	107679000		19.3506	105754000		19.2294	107194000		19.2657	98181400
	19.0514	95874700		19.3915	107765000		19.4104	105738000		19.2888	107134000		19.3296	98193300
	19.1119	95868200		19.4512	107704000		19.477	105835000		19.3513	107258000		19.3935	98341400
	19.1762	96061200		19.5135	107728000		19.5362	105883000		19.4126	107318000		19.453	98284300
	19.2342	96068600		19.5751	107776000		19.5978	105902000		19.477	107324000		19.5163	98386700
	19.296	96198000		19.6373	107749000		19.6632	106015000		19.537	107421000		19.5777	98416700
	19.3578	96287400		19.702	107886000		19.723	106063000		19.597	107425000		19.6416	98431400
	19.4189	96288600		19.7617	107887000		19.7865	106138000		19.662	107505000		19.7037	98536200
	19.4807	96413500		19.8252	107970000		19.8469	106251000		19.7226	107576000		19.7639	98533800
	19.5406	96416700		19.8874	108038000		19.908	106222000		19.7845	107552000		19.8278	98610500
	19.603	96486100		19.9496	108004000		19.9721	106324000		19.847	107632000		19.8892	98614800
	19.6635	96495900		20.0137	108126000		20.0331	106309000		19.9077	107539000		19.9525	98646200
	19.7247	96423300		20.0753	108113000		20.0967	106399000		19.9708	107619000		20.0133	98701000
	19.7865	96496700		20.1387	108150000		20.1583	106463000		20.0314	107638000		20.0753	98642900
	19.8452	96442900		20.1997	108221000		20.2193	106427000		20.0915	107643000		20.1392	98721900
	19.9094	96485300		20.2619	108181000		20.2847	106518000		20.1546	107723000		20.1982	98726200
	19.9681	96554700		20.3266	108282000		20.3439	106521000		20.2159	107694000		20.2614	98738100
	20.0317	96575500		20.3857	108254000		20.408	106566000		20.2784	107767000		20.3241	98801900
	20.0934	96711400		20.4504	108275000		20.4709	106675000		20.3421	107834000		20.3843	98753300
	20.1528	96726100		20.512	108304000		20.5313	106619000		20.4015	107772000		20.4494	98815200
	20.2164	96821600		20.5743	108205000		20.5961	106694000		20.4659	107862000		20.5102	98818100
	20.2757	96918800		20.6383	108291000		20.6546	106683000		20.5253	107783000		20.5729	98834800
	20.3362	96908600		20.6993	108240000		20.7194	106752000		20.5896	107881000		20.6374	98883300
	20.3992	97049000		20.7634	108272000		20.7823	106801000		20.6503	107890000		20.697	98795700
	20.4579	97026900		20.8237	108289000		20.8439	106764000		20.7115	107870000		20.7621	98850500
	20.5203	97108200		20.8872	108224000		20.9074	106819000		20.7765	107935000		20.8211	98768100
	20.5821	97164100		20.95	108317000		20.9672	106794000		20.8359	107907000		20.8856	98773300
	20.6444	97152700		21.0123	108285000		21.0332	106824000		20.8997	108015000		20.9495	98779500
	20.7068	97254300		21.0745	108349000		21.0936	106886000		20.9609	108135000		21.0084	98733800
	20.7667	97238400		21.1367	108409000		21.1565	106834000		21.0222	108151000		21.0729	98795700
	20.8291	97317100		21.1995	108433000		21.22	106919000		21.0872	108327000		21.1337	98798600
	20.889	97356700		21.263	108601000		21.2805	106899000		21.1466	108299000		21.1958	98838600
	20.952	97328600		21.3227	108593000		21.3446	106969000		21.2097	108440000		21.2622	98877600
	21.0132	97453100		21.3856	108708000		21.4062	107004000		21.271	108485000		21.3199	98807100
	21.0737	97429000		21.4459	108775000		21.4691	106945000		21.3335	108466000		21.3862	98905700
	21.1373	97466900		21.5094	108778000		21.5327	106990000		21.3966	108510000		21.4452	98890000
	21.1972	97502400		21.5734	108873000		21.5912	106946000		21.456	108424000		21.5072	98978600
	21.2572	97432700		21.6344	108841000		21.6572	106977000		21.5198	108452000		21.5711	99115700
	21.3195	97510600		21.6979	108901000		21.717	107070000		21.5798	108444000		21.6313	99128600
	21.3801	97464900		21.7576	108907000		21.7805	107047000		21.6429	108336000		21.6965	99251400
	21.4437	97519600		21.8217	108872000		21.844	107176000		21.706	108366000		21.7566	99300500
	21.5054	97583700		21.8851	108994000		21.9044	107184000		21.7654	108250000		21.823	99391000
	21.5666	97553900		21.9449	108957000		21.9673	107302000		21.8298	108277000		21.8844	99474300
	21.6296	97639200		22.009	109030000		22.0302	107391000		21.8904	108256000		21.9459	99449500
	21.6883	97569400		22.0699	109073000		22.0925	107384000		21.9511	108179000		22.0067	99538600
	21.7513	97546500		22.1328	109044000		22.1554	107491000		22.0155	108242000		22.0681	99523300
	21.8106	97535100		22.1956	109131000		22.217	107438000		22.0749	108226000		22.1345	99588100
	21.8742	97426900		22.256	109093000		22.2799	107499000		22.1374	108325000		22.1946	99647600
	21.9353	97493100		22.32	109145000		22.3428	107623000		22.1999	108468000		22.2542	99625700
	21.9965	97453100		22.3823	109150000		22.4051	107626000		22.2618	108507000		22.3218	99688600
	22.0595	97516300		22.4451	109125000		22.4686	107729000		22.3249	108703000		22.3789	99681400
	22.1176	97610200		22.5086	109236000		22.5271	107702000		22.3849	108710000		22.4434	99690000
	22.18	97625700		22.5689	109188000		22.5925	107742000		22.4487	108890000		22.5049	99735200
	22.2411	97801200		22.6317	109256000		22.6529	107737000		22.5105	108966000		22.5663	99641400
	22.301	97796300		22.694	109284000		22.7165	107686000		22.5718	109022000		22.6314	99688600
	22.364	97889000		22.7574	109256000		22.7794	107758000		22.6343	109137000		22.6897	99597100
	22.4234	97960800		22.8209	109356000		22.8398	107710000		22.6937	109133000		22.7549	99614300
	22.4857	97979200		22.8806	109326000		22.9033	107791000		22.7575	109235000		22.8163	99634800
	22.5481	98110600		22.9472	109370000		22.9649	107815000		22.82	109323000		22.879	99641400
	22.6068	98145300		23.0069	109389000		23.0291	107826000		22.8818	109304000		22.9429	99802900
	22.6698	98242500		23.0704	109379000		23.0913	107957000		22.945	109440000		23.0018	99857100
	22.7303	98335100		23.1332	109533000		23.1524	107989000		23.005	109395000		23.0663	99985200
	22.7927	98321200		23.1929	109546000		23.2171	108112000		23.0687	109491000		23.1278	100092000
	22.8539	98458000		23.257	109669000		23.2782	108158000		23.1306	109521000		23.1898	100094000
	22.9138	98437100		23.3186	109741000		23.3417	108148000		23.1913	109522000		23.2531	100179000
	22.9762	98496700		23.3821	109741000		23.4071	108243000		23.2544	109617000		23.3126	100132000
	23.0361	98540800		23.4443	109845000		23.4662	108203000		23.315	109621000		23.3759	100185000
	23.0972	98518400		23.5053	109809000		23.5304	108332000		23.38	109693000		23.438	100257000
	23.1596	98594700		23.5693	109852000		23.5926	108390000		23.44	109749000		23.4994	100248000
	23.2195	98548600		23.6309	109852000		23.6543	108383000		23.5038	109713000		23.5633	100311000
	23.2844	98640800		23.6932	109800000		23.7178	108496000		23.5663	109826000		23.6228	100305000
	23.3431	98655500		23.7566	109867000		23.7788	108503000		23.6257	109770000		23.6867	100344000
	23.4067	98689800		23.8176	109798000		23.8417	108629000		23.6901	109890000		23.7475	100397000
	23.469	98779200		23.8804	109811000		23.904	108696000		23.7519	109913000		23.8108	100325000
	23.529	98798000		23.942	109809000		23.9657	108681000		23.8132	109882000		23.8735	100410000
	23.592	98846100		24.0042	109750000		24.031	108792000		23.8745	109952000		23.9343	100386000
	23.6507	98870600		24.0689	109829000		24.0902	108748000		23.937	109951000		23.9988	100455000
	23.7124	98842400		24.1293	109823000		24.1537	108845000		24.0026	110020000		24.0584	100535000
	23.776	98908200		24.1927	109910000		24.2154	108896000		24.0626	110050000		24.121	100532000
	23.8347	98830600		24.255	110002000		24.2789	108896000		24.1226	110000000		24.1843	100597000
	23.8989	98881200		24.319	110025000		24.3418	108988000		24.1851	110078000		24.2445	100594000
	23.9558	98877100		24.3813	110204000		24.4016	108951000		24.2464	109989000		24.3096	100610000
	24.0182	98934300		24.4397	110204000		24.4676	109047000		24.3095	110020000		24.3704	100657000
	24.08	99040400		24.5051	110292000		24.5273	109050000		24.3696	110008000		24.4306	100606000
	24.1405	99069800		24.5654	110340000		24.5902	108994000		24.4345	109981000		24.4927	100660000
	24.2035	99150600		24.6276	110329000		24.655	109055000		24.497	110051000		24.5535	100570000
	24.2628	99213100		24.6917	110431000		24.7154	108978000		24.5552	110040000		24.6174	100580000
	24.3252	99223300		24.7527	110424000		24.7802	109069000		24.6183	110110000		24.6788	100600000
	24.3857	99344100		24.8168	110487000		24.8418	109102000		24.6802	110183000		24.7408	100556000
	24.4463	99276700		24.8771	110530000		24.9035	109107000		24.7439	110147000		24.8041	100642000
	24.5092	99333900		24.9387	110516000		24.967	109202000		24.8052	110223000		24.8637	100706000
	24.5673	99322400		25.0022	110636000		25.0268	109169000		24.8652	110170000		24.9288	100794000
	24.6309	99301600		25.0619	110601000		25.0903	109249000		24.9296	110278000		24.989	100909000
	24.6927	99364900		25.1272	110653000		25.1513	109269000		24.9896	110312000		25.051	100941000
	24.752	99309800		25.1863	110697000		25.2155	109244000		25.0509	110277000		25.1143	101056000
	24.8132	99335500		25.2498	110661000		25.2784	109312000		25.1159	110297000		25.1739	101071000
	24.8725	99333500		25.3139	110760000		25.3381	109246000		25.1747	110179000		25.2378	101142000
	24.9355	99315900		25.3755	110729000		25.4042	109328000		25.2403	110195000		25.2992	101221000
	24.9985	99443700		25.4414	110766000		25.4639	109363000		25.2978	110223000		25.3606	101219000
	25.0578	99402400		25.5012	110804000		25.5268	109340000		25.3603	110178000		25.4245	101265000
	25.1196	99498000		25.564	110784000		25.5897	109429000		25.4228	110276000		25.4841	101254000
	25.1801	99515100		25.6256	110926000		25.6495	109375000		25.4841	110241000		25.548	101261000
	25.2412	99520000		25.6853	110892000		25.7174	109446000		25.5485	110430000		25.6094	101296000
	25.3042	99619200		25.7519	110977000		25.7772	109432000		25.6097	110486000		25.6708	101234000
	25.3635	99612200		25.811	111034000		25.8394	109379000		25.6722	110540000		25.7347	101284000
	25.4259	99644100		25.8744	111021000		25.9036	109455000		25.7347	110661000		25.7955	101174000
	25.4852	99654300		25.9373	111131000		25.9634	109393000		25.7954	110667000		25.8601	101210000
	25.5482	99624900		25.9976	111131000		26.0294	109517000		25.8591	110748000		25.9215	101211000
	25.6088	99789400		26.0623	111201000		26.0898	109550000		25.9191	110816000		25.9841	101141000
	25.6693	99773500		26.1221	111248000		26.1527	109525000		25.9829	110772000		26.0468	101187000
	25.7311	99909000		26.1862	111243000		26.2156	109615000		26.046	110823000		26.1057	101178000
	25.7904	99954700		26.249	111368000		26.2753	109551000		26.1036	110704000		26.1703	101269000
	25.854	100002000		26.3087	111325000		26.3414	109661000		26.1698	110700000		26.2311	101344000
	25.9145	100095000		26.3734	111391000		26.4024	109722000		26.2298	110663000		26.2943	101327000
	25.9739	100103000		26.4331	111427000		26.4659	109749000		26.2911	110632000		26.3576	101445000
	26.0374	100165000		26.4966	111404000		26.5263	109937000		26.3548	110701000		26.4172	101401000
	26.0974	100222000		26.5594	111489000		26.5873	109944000		26.413	110712000		26.4829	101525000
	26.1598	100213000		26.6198	111456000		26.6527	110109000		26.4792	110802000		26.5425	101540000
	26.2227	100351000		26.6845	111500000		26.7106	110168000		26.538	110893000		26.6058	101515000
	26.2808	100279000		26.7442	111515000		26.7748	110150000		26.6017	110888000		26.6684	101583000
	26.3438	100362000		26.8077	111485000		26.8377	110227000		26.6642	111047000		26.7274	101584000
	26.4031	100368000		26.8712	111590000		26.8981	110172000		26.7243	111005000		26.7925	101686000
	26.4667	100360000		26.9309	111527000		26.9628	110266000		26.7886	111104000		26.8521	101784000
	26.5285	100405000		26.9956	111569000		27.0245	110311000		26.8486	111133000		26.916	101787000
	26.5878	100349000		27.0553	111599000		27.0874	110309000		26.9112	111128000		26.9793	101936000
	26.6508	100384000		27.1188	111566000		27.1497	110450000		26.9737	111220000		27.0388	101911000
	26.7083	100427000		27.1822	111673000		27.2101	110392000		27.0331	111230000		27.104	102078000
	26.7713	100403000		27.2432	111655000		27.2736	110483000		27.098	111320000		27.1648	102124000
	26.833	100537000		27.3073	111728000		27.3352	110498000		27.1593	111410000		27.2274	102156000
	26.8936	100502000		27.3664	111763000		27.3987	110454000		27.2218	111444000		27.2901	102229000
	26.9572	100575000		27.433	111759000		27.4616	110532000		27.2843	111515000		27.3497	102204000
	27.0165	100567000		27.4946	111884000		27.5214	110487000		27.3437	111485000		27.416	102260000
	27.0783	100547000		27.5543	111859000		27.5868	110560000		27.4087	111568000		27.475	102231000
	27.1394	100615000		27.619	111926000		27.646	110563000		27.4687	111586000		27.5376	102173000
	27.2	100610000		27.6781	111954000		27.7101	110533000		27.5325	111594000		27.6022	102221000
	27.2636	100657000		27.7422	111924000		27.773	110616000		27.5937	111679000		27.6642	102120000
	27.3223	100664000		27.8056	111998000		27.8328	110530000		27.6531	111606000		27.7256	102189000
	27.3865	100633000		27.8666	111932000		27.8982	110602000		27.7175	111686000		27.7889	102197000
	27.447	100727000		27.9307	111970000		27.9598	110511000		27.7782	111689000		27.8528	102149000
	27.5082	100667000		27.9898	111957000		28.0227	110479000		27.8419	111688000		27.913	102185000
	27.5687	100759000		28.0539	111919000		28.0875	110489000		27.9044	111760000		27.9744	102148000
	27.6299	100786000		28.1173	112010000		28.1473	110384000		27.9638	111734000		28.0377	102212000
	27.6922	100835000		28.1783	111973000		28.2102	110460000		28.0282	111835000		28.1004	102210000
	27.7534	100922000		28.2424	112020000		28.2718	110444000		28.0876	111872000		28.1636	102161000
	27.8145	100930000		28.3021	111981000		28.3341	110514000		28.1501	111878000		28.2263	102262000
	27.8781	100987000		28.3674	111967000		28.397	110595000		28.2138	111978000		28.2859	102210000
	27.9362	101015000		28.4309	112013000		28.458	110623000		28.2732	111931000		28.3491	102352000
	28.0004	100969000		28.49	111952000		28.5228	110741000		28.3376	112060000		28.4106	102399000
	28.0622	101033000		28.5541	112028000		28.585	110772000		28.3982	112087000		28.4732	102433000
	28.1227	100931000		28.6157	112024000		28.6467	110797000		28.4607	112142000		28.5346	102514000
	28.1845	100991000		28.6798	112068000		28.7108	110886000		28.5232	112184000		28.5961	102542000
	28.2451	101007000		28.742	112128000		28.7719	110837000		28.5827	112113000		28.6612	102632000
	28.3062	101036000		28.8023	112114000		28.836	111003000		28.6476	112197000		28.7195	102683000
	28.3686	101105000		28.8664	112170000		28.8964	111046000		28.7089	112172000		28.7834	102663000
	28.4279	101108000		28.9274	112185000		28.9599	111152000		28.7714	112149000		28.8455	102779000
	28.4915	101159000		28.9927	112218000		29.0228	111269000		28.8351	112163000		28.9063	102730000
	28.5508	101198000		29.0543	112339000		29.0832	111305000		28.8946	112073000		28.9708	102848000
	28.6132	101185000		29.1147	112318000		29.1499	111415000		28.9602	112152000		29.031	102875000
	28.6756	101351000		29.1819	112427000		29.2103	111398000		29.0196	112134000		29.0943	102867000
	28.7355	101328000		29.2416	112420000		29.2738	111406000		29.0821	112109000		29.1563	102911000
	28.7985	101411000		29.3044	112429000		29.3348	111394000		29.1458	112172000		29.2159	102870000
	28.8566	101414000		29.3666	112444000		29.3958	111283000		29.2052	112136000		29.2822	102927000
	28.919	101421000		29.4282	112433000		29.46	111323000		29.2702	112243000		29.3412	102981000
	28.9813	101480000		29.4911	112509000		29.5222	111297000		29.3284	112245000		29.4051	102996000
	29.0406	101435000		29.5527	112557000		29.5839	111302000		29.3927	112264000		29.4684	103139000
	29.1024	101470000		29.6149	112587000		29.6462	111317000		29.4552	112376000		29.5279	103108000
	29.1629	101486000		29.679	112737000		29.7103	111309000		29.5159	112336000		29.5931	103252000
	29.2253	101494000		29.7393	112707000		29.7726	111442000		29.579	112461000		29.6526	103278000
	29.2859	101651000		29.804	112801000		29.833	111509000		29.6396	112491000		29.7147	103283000
	29.347	101602000		29.8625	112805000		29.8959	111589000		29.7009	112523000		29.7767	103330000
	29.41	101698000		29.9272	112854000		29.96	111744000		29.7647	112577000		29.8375	103274000
	29.4675	101735000		29.9894	112916000		30.0192	111708000		29.8241	112524000		29.9014	103337000
	29.5317	101792000		30.0504	112867000		30.0871	111820000		29.889	112603000		29.9628	103362000
	29.5935	101873000		30.1145	112897000		30.1456	111814000		29.9485	112583000		30.0255	103331000
	29.654	101876000		30.1773	112878000		30.2104	111853000		30.0116	112580000		30.0869	103419000
	29.7145	101935000		30.2414	112883000		30.272	111901000		30.0735	112695000		30.1483	103365000
	29.7757	101961000		30.3036	112997000		30.3318	111868000		30.1335	112666000		30.2129	103488000
	29.8368	101936000		30.3627	112944000		30.3978	111955000		30.2009	112795000		30.273	103505000
	29.8974	102051000		30.428	113022000		30.4582	111926000		30.2585	112800000		30.3345	103480000
	29.9585	102002000		30.4884	113021000		30.5236	111955000		30.321	112819000		30.3959	103497000
	30.0227	102094000		30.5519	113032000		30.584	112043000		30.3835	112856000		30.4567	103423000
	30.0802	102130000		30.6147	113073000		30.6463	111999000		30.4429	112754000		30.5218	103468000
	30.1432	102167000		30.6763	113037000		30.7104	112137000		30.5079	112798000		30.582	103500000
	30.2044	102254000		30.7404	113091000		30.7708	112132000		30.5704	112784000		30.6447	103469000
	30.2637	102248000		30.8001	113097000		30.8356	112182000		30.6304	112800000		30.708	103567000
	30.3267	102304000		30.8654	113103000		30.896	112239000		30.6948	112923000		30.7669	103517000
	30.3872	102287000		30.9276	113223000		30.9583	112206000		30.7536	112888000		30.8333	103637000
	30.4508	102299000		30.9892	113190000		31.023	112299000		30.8192	113041000		30.8922	103670000
	30.5114	102342000		31.0546	113291000		31.0853	112281000		30.8798	113060000		30.9561	103666000
	30.5713	102284000		31.1143	113282000		31.1463	112284000		30.9411	113089000		31.0188	103714000
	30.6318	102357000		31.1784	113339000		31.2092	112360000		31.0048	113097000		31.0783	103669000
	30.6905	102293000		31.2412	113400000		31.2702	112296000		31.063	113035000		31.1429	103730000
	30.7535	102324000		31.3028	113391000		31.335	112360000		31.128	113132000		31.2037	103725000
	30.8153	102363000		31.365	113440000		31.3948	112301000		31.1892	113119000		31.2663	103677000
	30.8746	102337000		31.426	113440000		31.4608	112240000		31.2505	113119000		31.3296	103767000
	30.9382	102372000		31.4895	113451000		31.52	112220000		31.3124	113192000		31.3885	103695000
	30.9987	102331000		31.551	113547000		31.5841	112128000		31.3724	113126000		31.4543	103793000
	31.0599	102335000		31.6139	113493000		31.6457	112224000		31.4386	113206000		31.5139	103809000
	31.1217	102429000		31.6767	113566000		31.708	112272000		31.4974	113215000		31.5765	103807000
	31.1828	102461000		31.7365	113572000		31.7697	112351000		31.5593	113266000		31.6392	103859000
	31.244	102587000		31.8018	113640000		31.8332	112492000		31.6212	113347000		31.6988	103822000
	31.3033	102629000		31.8628	113713000		31.8942	112464000		31.6806	113311000		31.7645	103890000
	31.3663	102736000		31.925	113691000		31.959	112608000		31.7468	113387000		31.8241	103920000
	31.428	102851000		31.9872	113755000		32.0206	112597000		31.8068	113331000		31.8867	103884000
	31.4867	102868000		32.05	113722000		32.0823	112609000		31.8681	113298000		31.9506	103995000
	31.5509	102946000		32.1129	113790000		32.1439	112660000		31.9312	113318000		32.009	103948000
	31.6103	102940000		32.1751	113839000		32.2056	112631000		31.9913	113241000		32.0741	104081000
	31.6726	102956000		32.236	113749000		32.2703	112731000		32.0562	113370000		32.1343	104100000
	31.7338	102987000		32.3008	113829000		32.3307	112744000		32.1175	113391000		32.1969	104080000
	31.7937	102909000		32.3599	113776000		32.3936	112789000		32.1788	113427000		32.2596	104127000
	31.8573	102958000		32.4239	113884000		32.4559	112931000		32.2425	113470000		32.3192	104081000
	31.916	102862000		32.4874	113945000		32.5182	112887000		32.3007	113423000		32.3837	104114000
	31.979	102873000		32.5502	113950000		32.5817	113006000		32.3669	113501000		32.4451	104160000
	32.0402	102852000		32.6118	114075000		32.6402	112991000		32.4269	113487000		32.5071	104149000
	32.1007	102769000		32.6722	114075000		32.7031	113062000		32.4894	113468000		32.5711	104280000
	32.1655	102729000		32.7363	114170000		32.766	113142000		32.5513	113569000		32.6306	104225000
	32.2224	102704000		32.7991	114239000		32.8271	113153000		32.6113	113520000		32.6958	104307000
	32.2866	102740000		32.8607	114210000		32.8912	113274000		32.6763	113651000		32.7559	104299000
	32.3478	102816000		32.9266	114312000		32.9522	113296000		32.7364	113676000		32.8186	104230000
	32.4065	102816000		32.9845	114255000		33.0151	113331000		32.7989	113759000		32.8813	104228000
	32.4695	102926000		33.0486	114341000		33.0786	113450000		32.8607	113862000		32.9421	104145000
	32.53	102929000		33.1096	114369000		33.1384	113396000		32.9208	113900000		33.0066	104201000
	32.5918	103005000		33.1705	114341000		33.2038	113526000		32.9857	114012000		33.0686	104251000
	32.6529	103093000		33.2327	114385000		33.2642	113527000		33.047	114006000		33.13	104324000
	32.7141	103102000		33.2931	114330000		33.3277	113560000		33.1083	113999000		33.1927	104418000
	32.7764	103238000		33.3572	114361000		33.39	113625000		33.1702	114069000		33.251	104398000
	32.8358	103296000		33.4194	114374000		33.4504	113644000		33.2314	113979000		33.3174	104530000
	32.8981	103413000		33.4822	114266000		33.5139	113784000		33.2952	114060000		33.3782	104547000
	32.9593	103489000		33.5444	114329000		33.575	113857000		33.3558	114048000		33.4427	104576000
	33.018	103457000		33.6054	114255000		33.6385	113910000		33.4189	114040000		33.5048	104717000
	33.0822	103548000		33.6701	114313000		33.7014	114047000		33.4808	114071000		33.565	104712000
	33.1409	103539000		33.7311	114306000		33.7636	114011000		33.5427	113986000		33.6295	104856000
	33.2039	103622000		33.7927	114264000		33.8272	114111000		33.6052	114014000		33.689	104874000
	33.265	103709000		33.8562	114288000		33.8869	114059000		33.6665	113954000		33.7529	104889000
	33.325	103668000		33.9159	114243000		33.9505	114044000		33.7296	113920000		33.8156	104917000
	33.388	103700000		33.98	114272000		34.0134	114075000		33.7915	113991000		33.8764	104858000
	33.4467	103673000		34.0416	114305000		34.075	114014000		33.8515	113972000		33.9422	104918000
	33.5115	103697000		34.1038	114265000		34.1398	114094000		33.9159	114154000		34.0011	104890000
	33.572	103727000		34.1666	114386000		34.1995	114077000		33.9765	114234000		34.0644	104877000
	33.6338	103622000		34.227	114415000		34.2631	114091000		34.0403	114353000		34.1277	104916000
	33.6968	103686000		34.2917	114537000		34.3241	114163000		34.1009	114449000		34.1891	104848000
	33.7555	103669000		34.3533	114639000		34.3845	114095000		34.1622	114453000		34.2524	104911000
	33.8166	103761000		34.4142	114653000		34.4511	114206000		34.2272	114570000		34.3132	104914000
	33.879	103879000		34.4783	114777000		34.5097	114174000		34.2872	114593000		34.3758	104970000
	33.9396	103909000		34.538	114784000		34.5744	114224000		34.3497	114608000		34.4397	105040000
	34.0019	104034000		34.6034	114886000		34.6361	114254000		34.4109	114698000		34.4993	105044000
	34.0606	104036000		34.6637	114945000		34.6977	114213000		34.4716	114651000		34.5632	105138000
	34.1242	104080000		34.7259	114901000		34.7619	114359000		34.5378	114775000		34.6234	105126000
	34.1848	104149000		34.7894	114969000		34.8223	114313000		34.5966	114799000		34.6873	105124000
	34.2459	104120000		34.8491	114886000		34.8858	114384000		34.6603	114840000		34.7493	105167000
	34.3108	104209000		34.9144	114952000		34.9487	114418000		34.7216	114917000		34.8076	105117000
	34.3695	104191000		34.9754	114995000		35.0103	114348000		34.7816	114858000		34.8746	105212000
	34.4318	104245000		35.0364	114991000		35.0739	114442000		34.8472	114924000		34.9336	105210000
	34.4918	104303000		35.1005	115076000		35.1336	114401000		34.9085	114877000		34.9969	105224000
	34.5511	104281000		35.1602	115067000		35.1978	114439000		34.9698	114900000		35.0589	105267000
	34.6135	104354000		35.2249	115120000		35.26	114472000		35.0329	114956000		35.1197	105235000
	34.6746	104340000		35.2871	115155000		35.3217	114412000		35.096	114926000		35.1842	105316000
	34.7364	104374000		35.3481	115094000		35.3858	114492000		35.1591	115028000		35.245	105303000
	34.7975	104436000		35.4122	115173000		35.4462	114425000		35.2179	115018000		35.3077	105314000
	34.8605	104350000		35.4713	115122000		35.5098	114457000		35.2817	115076000		35.3685	105378000
	34.9211	104413000		35.536	115189000		35.5733	114451000		35.3448	115094000		35.4299	105311000
	34.981	104378000		35.5976	115193000		35.6343	114348000		35.4042	115035000		35.4944	105358000
	35.0452	104447000		35.6598	115157000		35.6991	114436000		35.4686	115098000		35.554	105329000
	35.1045	104564000		35.7226	115191000		35.7589	114416000		35.5298	115074000		35.6191	105310000
	35.1663	104564000		35.7836	115149000		35.8224	114488000		35.5911	115158000		35.6806	105321000
	35.2286	104673000		35.8489	115189000		35.884	114565000		35.6536	115235000		35.7414	105230000
	35.2861	104707000		35.9105	115254000		35.9457	114524000		35.7149	115272000		35.8059	105307000
	35.3497	104785000		35.974	115227000		36.0111	114674000		35.7792	115431000		35.8667	105319000
	35.4109	104877000		36.0362	115327000		36.0733	114669000		35.8386	115440000		35.9293	105348000
	35.4708	104856000		36.0984	115307000		36.1356	114771000		35.9018	115483000		35.9889	105476000
	35.5344	104964000		36.1625	115416000		36.196	114828000		35.9643	115487000		36.0485	105476000
	35.5931	104920000		36.2222	115503000		36.2583	114803000		36.0243	115417000		36.1167	105628000
	35.6567	104958000		36.2851	115524000		36.323	114905000		36.0899	115513000		36.1757	105651000
	35.7173	104998000		36.3479	115630000		36.3847	114888000		36.1487	115480000		36.2377	105678000
	35.7778	104959000		36.4095	115622000		36.4482	114936000		36.2124	115519000		36.301	105720000
	35.8402	104983000		36.4723	115719000		36.5086	115010000		36.2749	115503000		36.3618	105691000
	35.9001	104969000		36.5352	115800000		36.5715	114985000		36.3349	115386000		36.4275	105776000
	35.9619	104974000		36.5962	115792000		36.6369	115109000		36.3993	115496000		36.4877	105780000
	36.0236	105028000		36.6609	115912000		36.6961	115072000		36.4593	115470000		36.5485	105800000
	36.0823	104992000		36.7218	115891000		36.7596	115162000		36.5218	115547000		36.6118	105901000
	36.1459	105087000		36.7859	115993000		36.8219	115202000		36.585	115651000		36.6707	105859000
	36.2046	105087000		36.8444	116057000		36.8841	115163000		36.6444	115657000		36.7353	105937000
	36.2695	105161000		36.9085	116067000		36.9464	115259000		36.7087	115844000		36.7942	105937000
	36.3294	105255000		36.9713	116176000		37.0074	115240000		36.77	115846000		36.8581	105934000
	36.3893	105242000		37.0317	116173000		37.0709	115286000		36.8325	115919000		36.9202	105995000
	36.4517	105268000		37.0957	116246000		37.1326	115328000		36.895	115959000		36.9809	105964000
	36.5128	105246000		37.1561	116308000		37.1967	115261000		36.955	115906000		37.0455	106047000
	36.5746	105215000		37.2196	116291000		37.259	115339000		37.0188	116011000		37.1063	106070000
	36.6352	105249000		37.2843	116393000		37.3188	115291000		37.0788	115969000		37.1702	106097000
	36.6969	105195000		37.3427	116352000		37.3835	115360000		37.1432	115998000		37.231	106211000
	36.7587	105282000		37.4081	116424000		37.4446	115391000		37.2044	116020000		37.2924	106171000
	36.8174	105297000		37.4678	116468000		37.5068	115334000		37.2675	115968000		37.3557	106268000
	36.8798	105394000		37.5306	116453000		37.5722	115446000		37.3294	116085000		37.4171	106270000
	36.9403	105500000		37.5941	116507000		37.6308	115448000		37.3895	116050000		37.4785	106282000
	37.0002	105509000		37.6551	116476000		37.6937	115503000		37.4526	116054000		37.5412	106326000
	37.062	105582000		37.7192	116499000		37.7566	115553000		37.5139	116080000		37.6026	106269000
	37.1219	105601000		37.7814	116551000		37.8182	115524000		37.577	115986000		37.6665	106339000
	37.1849	105665000		37.843	116484000		37.8824	115682000		37.6407	116062000		37.7261	106314000
	37.2442	105732000		37.9064	116549000		37.9428	115651000		37.7001	115996000		37.7887	106316000
	37.3066	105682000		37.9662	116498000		38.0063	115711000		37.7632	116038000		37.8514	106406000
	37.3684	105756000		38.0321	116584000		38.0698	115735000		37.8233	116087000		37.9128	106360000
	37.4277	105699000		38.0906	116628000		38.1308	115635000		37.8845	116069000		37.978	106462000
	37.4913	105746000		38.154	116624000		38.1956	115681000		37.9489	116237000		38.0375	106479000
	37.5512	105798000		38.2169	116696000		38.256	115595000		38.0083	116247000		38.1008	106491000
	37.6124	105761000		38.2772	116680000		38.3189	115628000		38.0727	116338000		38.1628	106555000
	37.6747	105796000		38.3413	116751000		38.3799	115722000		38.1327	116415000		38.223	106535000
	37.7335	105796000		38.4035	116809000		38.4428	115727000		38.194	116402000		38.2875	106637000
	37.7964	105838000		38.4664	116765000		38.5063	115919000		38.2565	116491000		38.3483	106635000
	37.857	105894000		38.5298	116857000		38.5667	115882000		38.3177	116466000		38.411	106660000
	37.9181	105821000		38.5896	116811000		38.634	115950000		38.3815	116517000		38.473	106755000
	37.9805	105912000		38.6524	116901000		38.6925	115983000		38.4421	116567000		38.5332	106721000
	38.041	105910000		38.7152	116926000		38.7567	115990000		38.5034	116534000		38.5977	106810000
	38.1034	105983000		38.7762	116913000		38.8202	116115000		38.5665	116656000		38.6579	106819000
	38.164	106105000		38.8384	116964000		38.8787	116142000		38.6272	116643000		38.7212	106852000
	38.2245	106120000		38.8994	116924000		38.9441	116214000		38.6903	116702000		38.7832	106909000
	38.2875	106232000		38.9647	116951000		39.0033	116308000		38.7503	116755000		38.8434	106850000
	38.3462	106241000		39.0251	116993000		39.0674	116276000		38.8116	116682000		38.9098	106884000
	38.4092	106318000		39.086	116930000		39.1315	116407000		38.8753	116741000		38.9694	106825000
	38.4703	106387000		39.1508	116997000		39.1901	116371000		38.9372	116651000		39.0326	106810000
	38.5303	106319000		39.2117	116928000		39.2542	116451000		38.9997	116663000		39.0941	106872000
	38.5939	106371000		39.2764	116991000		39.3146	116487000		39.061	116694000		39.1549	106800000
	38.6532	106293000		39.3368	116999000		39.3781	116425000		39.1228	116645000		39.2194	106844000
	38.7149	106328000		39.3996	116966000		39.4423	116519000		39.1878	116747000		39.2796	106847000
	38.7755	106356000		39.4631	117000000		39.5014	116498000		39.2472	116715000		39.3441	106876000
	38.8379	106320000		39.5222	116945000		39.565	116557000		39.3104	116780000		39.4061	106930000
	38.899	106362000		39.5887	116948000		39.6272	116609000		39.371	116825000		39.4663	106873000
	38.9589	106332000		39.6479	116961000		39.6901	116586000		39.4335	116784000		39.5308	106979000
	39.0219	106394000		39.7119	116854000		39.7543	116690000		39.4966	116878000		39.5923	107011000
	39.0812	106451000		39.7748	116895000		39.8128	116635000		39.5573	116829000		39.6543	107049000
	39.1436	106438000		39.8351	116781000		39.8776	116652000		39.6204	116883000		39.7182	107177000
	39.2054	106516000		39.8998	116826000		39.938	116650000		39.6817	116920000		39.7784	107158000
	39.2635	106463000		39.9614	116814000		40.0021	116536000		39.7423	116897000		39.8448	107290000
	39.3277	106520000		40.023	116775000		40.065	116583000		39.8067	117028000		39.9043	107325000
	39.3876	106526000		40.0859	116830000		40.1254	116474000		39.8673	117000000		39.967	107353000
	39.4494	106491000		40.1456	116795000		40.1889	116487000		39.9292	117022000		40.029	107422000
	39.5112	106528000		40.2122	116881000		40.25	116496000		39.9911	117072000		40.0892	107373000
	39.5705	106493000		40.2725	116926000		40.3122	116472000		40.0524	117050000		40.155	107451000
	39.6334	106583000		40.3341	116930000		40.377	116651000		40.1155	117164000		40.2164	107427000
	39.6946	106702000		40.3988	117026000		40.4368	116661000		40.1767	117149000		40.2784	107392000
	39.7576	106723000		40.4585	116996000		40.5003	116792000		40.2386	117204000		40.3392	107428000
	39.8194	106899000		40.5214	117090000		40.5613	116865000		40.2993	117268000		40.4013	107352000
	39.8787	106870000		40.5836	117145000		40.6248	116872000		40.3612	117227000		40.4652	107413000
	39.9404	106983000		40.6464	117149000		40.689	117003000		40.4249	117316000		40.5254	107411000
	40.0022	106980000		40.7093	117210000		40.7494	117006000		40.4849	117280000		40.5893	107420000
	40.0646	106942000		40.769	117215000		40.8129	117038000		40.5487	117332000		40.6507	107484000
	40.1282	106994000		40.8343	117298000		40.8739	117106000		40.6093	117391000		40.7121	107476000
	40.185	106956000		40.8947	117329000		40.9356	117081000		40.6724	117325000		40.7754	107575000
	40.2499	107016000		40.9575	117346000		40.9997	117274000		40.7356	117429000		40.8356	107595000
	40.3086	107029000		41.021	117515000		41.0595	117262000		40.7956	117406000		40.8989	107648000
	40.3716	106945000		41.0801	117486000		41.1243	117366000		40.8593	117443000		40.9609	107703000
	40.4333	106983000		41.1454	117638000		41.1865	117409000		40.9194	117490000		41.0223	107648000
	40.4926	106898000		41.2057	117671000		41.2501	117363000		40.9831	117455000		41.0868	107754000
	40.5575	106996000		41.2686	117727000		41.3117	117457000		41.045	117589000		41.1483	107732000
	40.6143	107044000		41.3327	117808000		41.3721	117400000		41.105	117571000		41.2097	107775000
	40.6786	107066000		41.3924	117809000		41.4356	117424000		41.17	117655000		41.2736	107820000
	40.7391	107140000		41.4577	117891000		41.4979	117467000		41.2313	117730000		41.3331	107810000
	40.799	107126000		41.5168	117930000		41.5614	117438000		41.295	117705000		41.3977	107952000
	40.8632	107207000		41.5797	117915000		41.6249	117495000		41.3569	117828000		41.4585	107966000
	40.9213	107248000		41.6431	118006000		41.686	117449000		41.4169	117822000		41.5199	108043000
	40.9855	107223000		41.7035	117908000		41.7476	117528000		41.48	117887000		41.5819	108108000
	41.0461	107373000		41.7688	117992000		41.8105	117535000		41.5407	117951000		41.6427	108097000
	41.106	107358000		41.8292	117975000		41.8728	117538000		41.6038	117905000		41.7085	108202000
	41.1684	107525000		41.8932	117956000		41.9357	117659000		41.6657	117981000		41.7687	108195000
	41.2283	107575000		41.9561	117986000		41.9961	117626000		41.7263	117932000		41.8332	108255000
	41.2901	107584000		42.0158	117920000		42.0596	117709000		41.7907	117972000		41.8946	108280000
	41.3518	107656000		42.0805	117976000		42.1206	117758000		41.8507	118016000		41.9529	108239000
	41.4105	107619000		42.1415	117982000		42.1842	117812000		41.9126	117930000		42.0187	108286000
	41.4766	107682000		42.2056	117961000		42.2477	117928000		41.977	118025000		42.0789	108230000
	41.5353	107699000		42.269	118059000		42.3099	117929000		42.0358	117970000		42.1428	108239000
	41.5971	107659000		42.3269	117991000		42.3722	117989000		42.1001	118022000		42.2036	108234000
	41.6588	107762000		42.3935	118097000		42.4345	118007000		42.1608	118038000		42.265	108130000
	41.7175	107713000		42.4544	118084000		42.498	118037000		42.2245	118026000		42.3283	108180000
	41.7799	107831000		42.5179	118087000		42.5609	118181000		42.2889	118094000		42.3903	108097000
	41.8411	107848000		42.5807	118147000		42.6226	118151000		42.3464	118063000		42.4518	108130000
	41.904	107854000		42.6411	118146000		42.6867	118237000		42.4108	118123000		42.5138	108133000
	41.9658	107940000		42.7039	118240000		42.7465	118263000		42.4714	118170000		42.5752	108091000
	42.0245	107941000		42.7661	118306000		42.8106	118278000		42.5345	118142000		42.6404	108167000
	42.0875	108013000		42.829	118317000		42.8723	118362000		42.597	118281000		42.7005	108175000
	42.1486	108081000		42.8918	118458000		42.9339	118311000		42.6583	118240000		42.762	108278000
	42.2098	108081000		42.9534	118392000		42.9981	118358000		42.7214	118358000		42.824	108353000
	42.2728	108184000		43.0162	118506000		43.0591	118290000		42.7821	118400000		42.8836	108366000
	42.3303	108115000		43.0778	118500000		43.1232	118242000		42.8446	118424000		42.9481	108474000
	42.3957	108207000		43.1425	118485000		43.1855	118331000		42.9077	118482000		43.0083	108462000
	42.4544	108243000		43.2048	118519000		43.2465	118263000		42.9665	118412000		43.0709	108496000
	42.5162	108256000		43.2651	118489000		43.3094	118302000		43.0315	118442000		43.1336	108490000
	42.5773	108337000		43.3298	118563000		43.3704	118327000		43.0909	118453000		43.1944	108440000
	42.6385	108331000		43.3895	118611000		43.4346	118337000		43.1552	118445000		43.2583	108537000
	42.7021	108409000		43.4536	118630000		43.4962	118439000		43.2171	118616000		43.3185	108520000
	42.7614	108498000		43.5152	118775000		43.5566	118436000		43.2778	118575000		43.3818	108606000
	42.8232	108505000		43.5762	118735000		43.6208	118525000		43.3403	118692000		43.4432	108677000
	42.8849	108653000		43.6396	118899000		43.6812	118543000		43.4016	118750000		43.504	108661000
	42.9442	108616000		43.7	118928000		43.7447	118540000		43.4647	118788000		43.5685	108780000
	43.0072	108728000		43.7635	118973000		43.8076	118695000		43.5266	118902000		43.6299	108774000
	43.0672	108753000		43.8269	119029000		43.8692	118654000		43.586	118930000		43.6913	108839000
	43.1295	108722000		43.8873	119033000		43.9322	118725000		43.6509	118996000		43.754	108898000
	43.1913	108773000		43.952	119121000		43.9932	118764000		43.7097	119057000		43.816	108870000
	43.2512	108728000		44.0129	119146000		44.0586	118780000		43.7729	119034000		43.8799	108963000
	43.3136	108764000		44.0745	119152000		44.119	118875000		43.836	119158000		43.9389	108902000
	43.3735	108771000		44.1386	119272000		44.1806	118865000		43.896	119072000		44.0028	108910000
	43.4347	108716000		44.1971	119201000		44.2448	118953000		43.9585	119113000		44.0648	108960000
	43.4958	108757000		44.2637	119323000		44.3039	118956000		44.021	119095000		44.1262	108929000
	43.5545	108656000		44.3253	119314000		44.3687	118955000		44.0823	119054000		44.1901	109028000
	43.6188	108681000		44.3869	119296000		44.4316	119032000		44.1466	119112000		44.2509	109022000
	43.6793	108636000		44.4491	119317000		44.4907	118971000		44.2067	119065000		44.3136	109110000
	43.7392	108520000		44.5094	119237000		44.5561	119009000		44.2723	119113000		44.375	109215000
	43.8016	108500000		44.576	119279000		44.614	119014000		44.3298	119145000		44.4365	109221000
	43.8615	108367000		44.6351	119270000		44.6775	119001000		44.3929	119100000		44.5003	109344000
	43.9251	108367000		44.6979	119257000		44.7405	119077000		44.4561	119209000		44.5618	109300000
	43.9844	108334000		44.7608	119346000		44.8021	119036000		44.5155	119121000		44.6244	109315000
	44.0468	108293000		44.823	119262000		44.8675	119089000		44.5792	119145000		44.6859	109342000
	44.1074	108411000		44.8883	119361000		44.9279	119105000		44.6386	119140000		44.7491	109251000
	44.1661	108411000		44.9499	119350000		44.9914	119097000		44.7024	119109000		44.8118	109306000
	44.2315	108590000		45.0128	119321000		45.0543	119183000		44.7642	119189000		44.8732	109234000
	44.2902	108658000		45.075	119350000		45.1147	119112000		44.8237	119153000		44.9365	109274000
	44.3507	108683000		45.1341	119275000		45.1776	119141000		44.8874	119200000		44.9967	109306000
	44.4131	108751000		45.1988	119301000		45.2386	119138000		44.9487	119264000		45.0593	109283000
	44.473	108698000		45.2597	119259000		45.3028	119114000		45.013	119242000		45.1232	109408000
	44.5366	108756000		45.3213	119215000		45.3657	119196000		45.0749	119410000		45.1834	109381000
	44.5947	108871000		45.3836	119311000		45.4261	119151000		45.1356	119385000		45.2467	109426000
	44.6577	108919000		45.4452	119242000		45.4902	119213000		45.1993	119502000		45.3088	109451000
	44.7201	109142000		45.5092	119359000		45.5506	119205000		45.2587	119535000		45.3695	109393000
	44.7788	109151000		45.5708	119367000		45.616	119202000		45.3212	119557000		45.4347	109479000
	44.843	109346000		45.6324	119380000		45.6764	119316000		45.3856	119650000		45.4949	109416000
	44.903	109428000		45.6934	119423000		45.7374	119262000		45.445	119649000		45.5582	109476000
	44.9641	109496000		45.755	119368000		45.8016	119318000		45.5075	119709000		45.619	109554000
	45.0265	109642000		45.8197	119420000		45.8614	119315000		45.5688	119755000		45.6829	109569000
	45.0858	109627000		45.8807	119431000		45.9267	119276000		45.6319	119730000		45.743	109705000
	45.1488	109736000		45.9441	119422000		45.9896	119315000		45.695	119884000		45.8063	109711000
	45.2087	109720000		46.0063	119569000		46.05	119227000		45.7532	119824000		45.8684	109837000
	45.2723	109729000		46.0661	119541000		46.1142	119264000		45.8169	119911000		45.9285	109933000
	45.3329	109760000		46.1308	119701000		46.1733	119238000		45.8782	119943000		45.9937	109933000
	45.3922	109664000		46.193	119714000		46.2381	119265000		45.9425	119940000		46.0551	110053000
	45.4564	109714000		46.2558	119728000		46.2998	119418000		46.0044	120041000		46.1159	110001000
	45.5157	109633000		46.3187	119786000		46.3614	119421000		46.0638	120012000		46.1811	110035000
	45.5793	109610000		46.3784	119772000		46.4243	119568000		46.1288	120050000		46.2418	110022000
	45.6392	109644000		46.4431	119842000		46.4853	119629000		46.1888	120051000		46.3058	109980000
	45.6998	109596000		46.5028	119874000		46.5482	119665000		46.252	119989000		46.3672	110043000
	45.7621	109695000		46.5669	119856000		46.613	119765000		46.3138	120074000		46.4305	109963000
	45.8221	109702000		46.6285	119979000		46.6728	119757000		46.3733	119985000		46.4919	109931000
	45.8838	109734000		46.6895	119915000		46.7357	119831000		46.4382	120031000		46.5521	109907000
	45.9462	109796000		46.7542	120028000		46.7973	119888000		46.4983	120038000		46.616	109800000
	46.0049	109744000		46.8133	120035000		46.8596	119914000		46.5601	120062000		46.6774	109888000
	46.0679	109830000		46.878	120046000		46.9237	120078000		46.6245	120159000		46.7388	109866000
	46.1309	109820000		46.9402	120109000		46.9841	120061000		46.6839	120152000		46.8027	109927000
	46.1902	109829000		47.0006	120108000		47.0483	120175000		46.7489	120206000		46.8647	109985000
	46.2532	109922000		47.0646	120197000		47.1081	120236000		46.8083	120259000		46.9274	109957000
	46.3119	109893000		47.1262	120253000		47.1722	120278000		46.872	120246000		46.9907	110058000
	46.3773	110001000		47.1891	120241000		47.2357	120379000		46.9345	120384000		47.0502	110035000
	46.4354	109992000		47.2519	120372000		47.2955	120332000		46.9946	120331000		47.1135	110109000
	46.4972	109984000		47.3116	120318000		47.3603	120392000		47.0583	120371000		47.1743	110180000
	46.559	109998000		47.3776	120448000		47.4194	120386000		47.1177	120364000		47.2382	110192000
	46.6189	109882000		47.4386	120456000		47.4836	120338000		47.1815	120327000		47.3003	110326000
	46.6831	109927000		47.5014	120466000		47.5465	120362000		47.2446	120375000		47.3617	110335000
	46.7412	109902000		47.5636	120524000		47.6069	120248000		47.3052	120325000		47.425	110405000
	46.8054	109909000		47.6233	120492000		47.671	120231000		47.369	120367000		47.4864	110470000
	46.8659	109974000		47.6887	120547000		47.7308	120225000		47.4284	120395000		47.5478	110455000
	46.9277	109931000		47.749	120553000		47.7949	120187000		47.4934	120370000		47.6117	110560000
	46.9913	110018000		47.8137	120528000		47.8591	120252000		47.5559	120492000		47.6719	110520000
	47.0506	110011000		47.8747	120606000		47.9207	120249000		47.6147	120430000		47.7358	110553000
	47.1099	110002000		47.9363	120528000		47.9836	120372000		47.6809	120480000		47.7947	110573000
	47.1717	110018000		47.9997	120621000		48.0434	120439000		47.7409	120470000		47.8599	110510000
	47.2335	109916000		48.0613	120609000		48.1088	120474000		47.804	120408000		47.9225	110589000
	47.2977	109969000		48.1229	120597000		48.1717	120620000		47.8653	120461000		47.9821	110541000
	47.3564	109936000		48.187	120636000		48.2333	120570000		47.9266	120400000		48.0466	110591000
	47.4175	109911000		48.2461	120603000		48.2975	120638000		47.9903	120434000		48.1074	110632000
	47.4787	109970000		48.3121	120655000		48.3566	120675000		48.0516	120485000		48.1695	110657000
	47.538	109909000		48.3712	120661000		48.4214	120690000		48.1147	120478000		48.2321	110722000
	47.6028	110008000		48.4353	120634000		48.4837	120819000		48.1766	120627000		48.2923	110683000
	47.6615	110028000		48.4981	120736000		48.5434	120809000		48.2372	120605000		48.3562	110720000
	47.7233	110095000		48.5584	120670000		48.6088	120910000		48.2997	120723000		48.4176	110736000
	47.7845	110200000		48.6219	120785000		48.668	120968000		48.361	120750000		48.4797	110707000
	47.8438	110233000		48.6835	120739000		48.7328	120963000		48.4253	120775000		48.5436	110832000
	47.9086	110358000		48.7463	120761000		48.7969	121088000		48.4854	120853000		48.6025	110794000
	47.9667	110420000		48.8086	120802000		48.8573	121056000		48.5466	120836000		48.6658	110892000
	48.0297	110481000		48.8695	120747000		48.9202	121116000		48.6104	120888000		48.7278	110924000
	48.0902	110629000		48.9355	120828000		48.98	121139000		48.6704	120925000		48.7911	110949000
	48.1508	110614000		48.9977	120789000		49.0422	121120000		48.7335	120906000		48.8563	111004000
	48.2144	110779000		49.0593	120820000		49.1083	121215000		48.7967	121041000		48.9127	110963000
	48.2737	110815000		49.1215	120865000		49.1687	121145000		48.8573	120974000		48.9772	111005000
	48.3373	110869000		49.1819	120827000		49.2316	121184000		48.9198	121008000		49.0356	111030000
	48.3978	110933000		49.2466	120916000		49.2913	121211000		48.9798	121010000		49.0982	111019000
	48.459	110894000		49.3069	120885000		49.3567	121251000		49.043	121026000		49.1628	111117000
	48.5213	110985000		49.371	120892000		49.4196	121443000		49.1061	121094000		49.2242	111080000
	48.5819	110967000		49.4332	120932000		49.4806	121446000		49.1667	121060000		49.2868	111229000
	48.6436	110968000		49.4948	120867000		49.5454	121566000		49.2292	121086000		49.347	111300000
	48.7042	111042000		49.5589	120920000		49.6033	121625000		49.2886	121046000		49.4115	111357000
	48.7635	110973000		49.6186	120871000		49.6681	121641000		49.3524	121005000		49.473	111452000
	48.8283	111028000		49.6821	120893000		49.7322	121721000		49.4155	121030000		49.5344	111448000
	48.8876	110999000		49.7462	120936000		49.7926	121669000		49.4749	120947000		49.5977	111490000
	48.9494	110996000		49.8065	120904000		49.8555	121717000		49.5411	121047000		49.6585	111503000
	49.0106	111022000		49.87	121017000		49.9178	121684000		49.6012	121062000		49.7211	111483000
	49.0711	110971000		49.9303	121039000		49.9807	121672000		49.663	121137000		49.7856	111597000
	49.1353	111052000		49.9932	121075000		50.0423	121787000		49.7262	121269000		49.8458	111538000
	49.1946	111033000		50.0554	121139000		50.1046	121746000		49.785	121280000		49.9079	111615000
	49.2552	111030000		50.1176	121104000		50.1681	121821000		49.8506	121374000		49.9687	111602000
	49.3163	111098000		50.1823	121222000		50.2273	121821000		49.9087	121372000		50.0313	111559000
	49.3775	111022000		50.2414	121230000		50.2914	121762000		49.9725	121436000		50.0959	111581000
	49.4411	111084000		50.3042	121315000		50.3543	121815000		50.0356	121520000		50.1548	111520000
	49.4992	111042000		50.3671	121386000		50.4147	121724000		50.0962	121473000		50.2193	111538000
	49.5609	111025000		50.4274	121357000		50.4807	121781000		50.1581	121530000		50.2789	111552000
	49.6221	111064000		50.4921	121447000		50.5387	121780000		50.2188	121439000		50.3428	111530000
	49.6808	111016000		50.5525	121416000		50.6022	121777000		50.2831	121465000		50.4054	111649000
	49.7456	111104000		50.6166	121443000		50.6651	121878000		50.3432	121530000		50.4662	111613000
	49.8049	111146000		50.6775	121484000		50.7242	121834000		50.4038	121513000		50.5295	111716000
	49.8679	111162000		50.7397	121423000		50.7896	121899000		50.4669	121641000		50.5903	111735000
	49.9303	111287000		50.8045	121502000		50.8482	121926000		50.5263	121680000		50.653	111768000
	49.9902	111246000		50.8636	121447000		50.9123	121897000		50.5901	121756000		50.7163	111839000
	50.0538	111373000		50.9283	121427000		50.9752	121952000		50.6526	121834000		50.7764	111830000
	50.1131	111333000		50.9911	121442000		51.0356	121872000		50.7126	121805000		50.8397	111869000
	50.1749	111370000		51.0508	121372000		51.0997	121931000		50.777	121915000		50.8999	111915000
	50.236	111405000		51.1155	121464000		51.1614	121918000		50.8358	121934000		50.9632	111895000
	50.296	111355000		51.1759	121485000		51.2237	121904000		50.9007	122016000		51.0258	112028000
	50.3596	111475000		51.2406	121572000		51.2878	121994000		50.9614	122100000		51.086	111976000
	50.4189	111438000		51.3009	121717000		51.3482	121962000		51.0214	122090000		51.1499	112040000
	50.4807	111466000		51.3619	121732000		51.4123	122057000		51.0858	122157000		51.2107	112037000
	50.543	111512000		51.4241	121901000		51.4715	122123000		51.1464	122155000		51.2734	112017000
	50.603	111498000		51.4857	121904000		51.5363	122131000		51.2083	122181000		51.3367	112056000
	50.6653	111602000		51.5473	121986000		51.5985	122245000		51.2708	122230000		51.3969	112003000
	50.7247	111577000		51.6114	122041000		51.6596	122274000		51.3327	122196000		51.4601	112067000
	50.7864	111636000		51.6717	121990000		51.7237	122380000		51.3952	122280000		51.5216	112172000
	50.8488	111671000		51.7365	122090000		51.7841	122442000		51.4546	122286000		51.5848	112199000
	50.9099	111630000		51.7956	122079000		51.8464	122477000		51.5196	122359000		51.6494	112402000
	50.9723	111732000		51.8603	122126000		51.9093	122616000		51.5802	122446000		51.7077	112395000
	51.0316	111704000		51.9225	122249000		51.9709	122594000		51.6415	122412000		51.7716	112530000
	51.0934	111773000		51.9828	122252000		52.0332	122685000		51.7052	122454000		51.8343	112556000
	51.1552	111823000		52.0475	122422000		52.0936	122726000		51.764	122450000		51.8963	112583000
	51.2157	111779000		52.1079	122431000		52.159	122751000		51.8278	122498000		51.9596	112660000
	51.2781	111914000		52.172	122495000		52.2213	122843000		51.8909	122576000		52.0204	112642000
	51.3386	111963000		52.2336	122558000		52.2817	122820000		51.9515	122506000		52.083	112684000
	51.401	112059000		52.2939	122545000		52.3452	122897000		52.014	122575000		52.1432	112696000
	51.4603	112136000		52.3592	122646000		52.405	122948000		52.0734	122520000		52.209	112652000
	51.5215	112131000		52.4202	122632000		52.4704	122944000		52.1384	122558000		52.2735	112772000
	51.5851	112300000		52.483	122668000		52.5326	123059000		52.2009	122626000		52.3306	112731000
	51.6438	112320000		52.5453	122724000		52.5937	123014000		52.2591	122601000		52.3963	112832000
	51.708	112445000		52.6062	122673000		52.6578	123016000		52.3241	122654000		52.4559	112832000
	51.7673	112518000		52.6722	122777000		52.7176	123024000		52.3829	122658000		52.5198	112770000
	51.8291	112506000		52.7313	122749000		52.7811	123041000		52.4478	122709000		52.5837	112775000
	51.8902	112612000		52.7948	122778000		52.844	123126000		52.5097	122776000		52.6433	112652000
	51.9502	112591000		52.857	122817000		52.9063	123089000		52.5704	122735000		52.7066	112624000
	52.0125	112649000		52.9186	122753000		52.9692	123141000		52.6335	122817000		52.7661	112538000
	52.0743	112661000		52.982	122835000		53.0308	123132000		52.6935	122749000		52.8325	112437000
	52.1336	112609000		53.0436	122776000		53.0937	123102000		52.7573	122796000		52.8939	112490000
	52.1966	112683000		53.1065	122779000		53.1578	123174000		52.8198	122861000		52.9535	112414000
	52.2559	112629000		53.1687	122789000		53.217	123046000		52.8804	122850000		53.0174	112486000
	52.3177	112641000		53.2296	122702000		53.2811	123090000		52.9442	122912000		53.0776	112509000
	52.3794	112662000		53.2943	122733000		53.3428	123081000		53.003	122898000		53.1415	112561000
	52.4394	112570000		53.3559	122660000		53.4082	123141000		53.0679	122908000		53.2054	112675000
	52.5036	112650000		53.4175	122643000		53.4692	123234000		53.1298	122952000		53.2649	112662000
	52.5629	112595000		53.481	122655000		53.5315	123215000		53.1892	122875000		53.3294	112671000
	52.6247	112622000		53.542	122554000		53.5956	123338000		53.2554	122963000		53.389	112684000
	52.687	112636000		53.6079	122633000		53.6573	123343000		53.3136	122904000		53.4535	112626000
	52.7464	112594000		53.6664	122583000		53.7196	123458000		53.3786	122940000		53.5162	112690000
	52.8106	112681000		53.7311	122597000		53.7812	123511000		53.4405	122984000		53.5776	112611000
	52.8699	112636000		53.7921	122667000		53.8428	123510000		53.5005	122940000		53.6403	112666000
	52.9316	112703000		53.853	122606000		53.9076	123562000		53.5655	122971000		53.7004	112677000
	52.9922	112779000		53.9184	122690000		53.9655	123485000		53.6237	122988000		53.7644	112682000
	53.0533	112833000		53.9793	122669000		54.029	123499000		53.6905	123060000		53.8276	112759000
	53.1169	112986000		54.0422	122740000		54.0919	123523000		53.7524	123144000		53.8878	112736000
	53.1756	113041000		54.1032	122806000		54.1555	123463000		53.8118	123092000		53.9517	112763000
	53.2392	113161000		54.1672	122778000		54.2184	123521000		53.878	123161000		54.0107	112770000
	53.3004	113313000		54.2301	122908000		54.2788	123469000		53.9362	123119000		54.0752	112729000
	53.3603	113317000		54.2917	122946000		54.3423	123546000		53.9999	123208000		54.1391	112856000
	53.4245	113452000		54.3545	123028000		54.4058	123599000		54.0618	123329000		54.198	112823000
	53.4832	113422000		54.4161	123191000		54.4656	123568000		54.1237	123346000		54.2632	112940000
	53.5444	113446000		54.4777	123204000		54.5279	123669000		54.1868	123454000		54.3227	112945000
	53.6055	113455000		54.5424	123357000		54.5895	123712000		54.2468	123484000		54.3854	113034000
	53.6673	113349000		54.604	123377000		54.6536	123815000		54.3106	123551000		54.4499	113132000
	53.7321	113402000		54.6675	123449000		54.7159	123927000		54.3725	123642000		54.5089	113143000
	53.7908	113309000		54.7297	123506000		54.7769	123905000		54.435	123605000		54.5734	113231000
	53.8526	113308000		54.7919	123454000		54.8423	124004000		54.4981	123706000		54.6317	113252000
	53.9131	113287000		54.8547	123539000		54.9034	123982000		54.5563	123645000		54.6968	113313000
	53.9755	113215000		54.9163	123508000		54.9675	124039000		54.6194	123657000		54.7583	113380000
	54.0385	113281000		54.981	123542000		55.0285	124066000		54.6813	123660000		54.8209	113341000
	54.096	113213000		55.0408	123604000		55.0908	123988000		54.7438	123593000		54.883	113435000
	54.1602	113198000		55.103	123582000		55.1549	124057000		54.8069	123650000		54.9438	113400000
	54.2189	113215000		55.1664	123704000		55.2147	124029000		54.8657	123696000		55.0083	113438000
	54.2813	113153000		55.2274	123698000		55.2789	124089000		54.9294	123770000		55.0697	113486000
	54.3449	113231000		55.2902	123764000		55.3411	124197000		54.9932	123871000		55.1299	113462000
	54.403	113193000		55.3531	123821000		55.4034	124182000		55.0544	123837000		55.1938	113494000
	54.4647	113247000		55.4159	123796000		55.4663	124281000		55.1169	123918000		55.2558	113490000
	54.5253	113316000		55.4794	123897000		55.5273	124246000		55.1763	123906000		55.3172	113530000
	54.5876	113305000		55.5397	123869000		55.5933	124273000		55.2395	123955000		55.3805	113602000
	54.6506	113448000		55.6044	123900000		55.6537	124290000		55.3014	124034000		55.4426	113553000
	54.71	113441000		55.6654	123925000		55.7148	124258000		55.362	124000000		55.5059	113642000
	54.7723	113522000		55.7282	123864000		55.7789	124334000		55.427	124068000		55.5654	113643000
	54.8335	113585000		55.7905	123922000		55.8399	124324000		55.487	124084000		55.6287	113730000
	54.8946	113544000		55.8533	123864000		55.9028	124359000		55.5495	124120000		55.6907	113810000
	54.9558	113647000		55.9192	123890000		55.9639	124397000		55.6108	124200000		55.7515	113804000
	55.0157	113611000		55.9777	123855000		56.0236	124324000		55.6733	124135000		55.8154	113864000
	55.0775	113654000		56.0431	123785000		56.089	124351000		55.7364	124221000		55.875	113849000
	55.138	113678000		56.1065	123812000		56.1488	124265000		55.7964	124192000		55.9377	113895000
	55.1992	113646000		56.1669	123715000		56.2136	124265000		55.8602	124271000		56.0003	113955000
	55.2622	113750000		56.2291	123693000		56.2752	124259000		55.9208	124395000		56.0617	113914000
	55.3227	113719000		56.2894	123710000		56.3375	124211000		55.9808	124384000		56.1244	114009000
	55.3851	113765000		56.3529	123701000		56.4004	124288000		56.0433	124479000		56.1858	113998000
	55.445	113816000		56.4176	123814000		56.4602	124288000		56.1034	124511000		56.2479	114076000
	55.5074	113800000		56.4773	123834000		56.5249	124345000		56.1671	124550000		56.3105	114145000
	55.5698	113909000		56.5427	123919000		56.5872	124412000		56.2284	124587000		56.372	114132000
	55.6272	113877000		56.6018	123980000		56.6489	124359000		56.2896	124471000		56.4346	114181000
	55.6915	113908000		56.6652	123991000		56.7118	124434000		56.3534	124544000		56.4942	114154000
	55.752	113883000		56.7287	124173000		56.7715	124379000		56.4128	124461000		56.5581	114165000
	55.8131	113800000		56.7884	124169000		56.8363	124447000		56.4765	124492000		56.6214	114201000
	55.8767	113895000		56.8519	124271000		56.898	124499000		56.5378	124541000		56.6809	114174000
	55.9367	113890000		56.9128	124345000		56.9602	124493000		56.6003	124474000		56.7454	114253000
	55.9966	113949000		56.9763	124360000		57.0231	124584000		56.6647	124454000		56.8062	114201000
	56.0578	113996000		57.0391	124474000		57.0841	124561000		56.7247	124395000		56.8695	114251000
	56.1189	113990000		57.0995	124465000		57.1489	124610000		56.7872	124361000		56.9316	114285000
	56.1831	114112000		57.1636	124540000		57.2099	124716000		56.8491	124439000		56.9924	114250000
	56.2424	114121000		57.2252	124586000		57.271	124719000		56.911	124435000		57.0569	114314000
	56.3024	114165000		57.2899	124575000		57.3345	124899000		56.9747	124570000		57.1158	114329000
	56.3635	114178000		57.3521	124703000		57.3943	124921000		57.0335	124561000		57.1797	114383000
	56.4247	114168000		57.4106	124667000		57.4603	125108000		57.0979	124615000		57.2418	114449000
	56.4864	114227000		57.4759	124744000		57.5219	125231000		57.1591	124713000		57.3038	114385000
	56.5458	114229000		57.5362	124789000		57.5836	125307000		57.2204	124684000		57.3677	114453000
	56.6081	114297000		57.5997	124769000		57.6471	125461000		57.2835	124690000		57.426	114397000
	56.6681	114327000		57.6632	124861000		57.7081	125523000		57.3429	124647000		57.4899	114459000
	56.7298	114315000		57.7241	124816000		57.771	125631000		57.4073	124658000		57.552	114510000
	56.7934	114458000		57.7882	124862000		57.8339	125741000		57.4679	124752000		57.6153	114485000
	56.8533	114425000		57.8473	124870000		57.8949	125709000		57.5298	124702000		57.6779	114562000
	56.9169	114523000		57.9108	124828000		57.9585	125767000		57.5936	124830000		57.7381	114574000
	56.9757	114513000		57.9755	124943000		58.0182	125698000		57.6517	124820000		57.802	114631000
	57.0374	114511000		58.034	124892000		58.0842	125761000		57.7179	124899000		57.864	114689000
	57.0992	114577000		58.0993	124971000		58.1453	125782000		57.7792	125005000		57.9248	114597000
	57.1591	114549000		58.1596	125000000		58.2075	125728000		57.8405	124993000		57.9881	114650000
	57.2221	114588000		58.2231	124984000		58.2698	125781000		57.9036	125098000		58.0495	114595000
	57.2814	114621000		58.2859	125068000		58.3308	125728000		57.963	125151000		58.1116	114640000
	57.3432	114633000		58.3475	125006000		58.395	125771000		58.0274	125281000		58.1736	114667000
	57.4062	114789000		58.4098	125026000		58.4566	125811000		58.088	125426000		58.2344	114664000
	57.4643	114784000		58.4695	124986000		58.5202	125762000		58.1499	125451000		58.2996	114780000
	57.5272	114952000		58.5329	124908000		58.583	125832000		58.213	125572000		58.3616	114817000
	57.5859	114995000		58.5952	124916000		58.6441	125769000		58.273	125566000		58.4237	114901000
	57.6502	115056000		58.6561	124818000		58.7082	125806000		58.3368	125615000		58.4838	114985000
	57.7119	115130000		58.7202	124802000		58.7692	125840000		58.3993	125670000		58.5477	114968000
	57.7718	115098000		58.7806	124816000		58.8309	125816000		58.4593	125636000		58.6098	115064000
	57.8342	115127000		58.8428	124802000		58.895	125894000		58.5224	125651000		58.6718	115050000
	57.8929	115099000		58.9069	124916000		58.9536	125882000		58.5831	125579000		58.7351	115117000
	57.9571	115051000		58.9672	124919000		59.0202	125942000		58.6468	125596000		58.7978	115160000
	58.0189	115150000		59.0313	124999000		59.0818	126053000		58.7093	125595000		58.8592	115122000
	58.0782	115075000		59.0904	125070000		59.1454	126019000		58.77	125561000		58.9237	115127000
	58.1412	115134000		59.1551	125083000		59.2076	126074000		58.8337	125691000		58.9833	115117000
	58.1999	115131000		59.2186	125219000		59.2687	125982000		58.8937	125637000		59.0447	115168000
	58.2629	115134000		59.2783	125206000		59.3334	126043000		58.9606	125766000		59.1073	115240000
	58.3247	115194000		59.3424	125282000		59.3938	126102000		59.02	125785000		59.1694	115226000
	58.384	115150000		59.404	125340000		59.458	126111000		59.0831	125784000		59.2352	115342000
	58.447	115182000		59.4662	125346000		59.5203	126200000		59.1475	125862000		59.2935	115331000
	58.5057	115128000		59.5296	125441000		59.5807	126215000		59.2044	125800000		59.358	115432000
	58.5687	115087000		59.5906	125397000		59.6454	126297000		59.2706	125834000		59.4194	115539000
	58.6304	115166000		59.6535	125464000		59.7071	126396000		59.3307	125830000		59.4802	115568000
	58.6897	115071000		59.7138	125483000		59.7693	126356000		59.3938	125771000		59.5441	115677000
	58.7527	115091000		59.7773	125467000		59.8329	126422000		59.4563	125827000		59.6037	115708000
	58.8114	115076000		59.842	125590000		59.8933	126379000		59.5151	125728000		59.6694	115762000
	58.8744	115068000		59.9029	125532000		59.9562	126421000		59.5794	125748000		59.7302	115802000
	58.9356	115130000		59.967	125597000		60.0172	126448000		59.6401	125688000		59.791	115731000
	58.9961	115098000		60.0267	125627000		60.0788	126419000		59.7032	125611000		59.8556	115788000
	59.0597	115149000		60.0915	125603000		60.1436	126523000		59.7645	125684000		59.9151	115713000
	59.1184	115182000		60.1549	125694000		60.204	126530000		59.8257	125671000		59.9809	115752000
	59.1814	115207000		60.214	125660000		60.2675	126594000		59.8913	125773000		60.0411	115769000
	59.2426	115391000		60.2781	125723000		60.3304	126646000		59.9514	125868000		60.1019	115712000
	59.3025	115396000		60.3385	125768000		60.3921	126603000		60.0126	125851000		60.1658	115703000
	59.3655	115489000		60.4019	125752000		60.4581	126678000		60.0745	126010000		60.2253	115652000
	59.4242	115492000		60.4648	125863000		60.5166	126645000		60.1351	125982000		60.2892	115657000
	59.4884	115501000		60.5251	125797000		60.5826	126688000		60.1995	126138000		60.3519	115701000
	59.5502	115541000		60.5904	125819000		60.6424	126711000		60.2602	126177000		60.4139	115654000
	59.6107	115507000		60.6508	125843000		60.7047	126655000		60.3251	126209000		60.476	115712000
	59.6749	115589000		60.713	125822000		60.7688	126779000		60.387	126287000		60.5368	115662000
	59.7336	115644000		60.7765	125924000		60.828	126730000		60.4458	126281000		60.6001	115730000
	59.796	115649000		60.8362	125932000		60.8921	126823000		60.5102	126362000		60.6609	115804000
	59.8584	115769000		60.9015	125999000		60.955	126852000		60.5702	126429000		60.7241	115792000
	59.9201	115729000		60.9606	126013000		61.0173	126852000		60.6333	126406000		60.7874	115858000
	59.9819	115788000		61.0241	125987000		61.0808	126939000		60.6958	126515000		60.847	115859000
	60.043	115803000		61.0888	126107000		61.1406	126904000		60.7552	126429000		60.9096	115906000
	60.1036	115924000		61.1485	126060000		61.2053	127001000		60.819	126488000		60.9723	115972000
	60.1672	116066000		61.2126	126136000		61.2664	127041000		60.8796	126478000		61.0343	115939000
	60.2259	116180000		61.2723	126188000		61.3286	127040000		60.9446	126419000		61.0964	116041000
	60.2883	116303000		61.3376	126160000		61.3916	127112000		61.0059	126477000		61.1578	116004000
	60.3488	116400000		61.3992	126266000		61.4532	127072000		61.0653	126448000		61.2205	116061000
	60.41	116427000		61.4596	126263000		61.5167	127203000		61.1303	126520000		61.2794	116100000
	60.473	116559000		61.5231	126341000		61.5796	127239000		61.1903	126574000		61.3408	116084000
	60.5329	116520000		61.584	126386000		61.6413	127221000		61.254	126529000		61.4066	116145000
	60.5959	116598000		61.6475	126394000		61.7035	127301000		61.3172	126640000		61.4662	116135000
	60.6546	116604000		61.7134	126549000		61.7658	127251000		61.3753	126594000		61.5294	116180000
	60.7163	116636000		61.7719	126521000		61.8293	127335000		61.4415	126759000		61.5902	116243000
	60.7799	116703000		61.8348	126577000		61.8897	127329000		61.5009	126805000		61.6535	116224000
	60.8386	116668000		61.8951	126601000		61.9532	127298000		61.5635	126867000		61.7156	116323000
	60.901	116717000		61.9611	126567000		62.0161	127408000		61.626	126991000		61.7764	116295000
	60.9603	116744000		62.0239	126637000		62.0759	127388000		61.686	127050000		61.8396	116351000
	61.0227	116728000		62.0842	126578000		62.1407	127548000		61.7503	127161000		61.9017	116417000
	61.0833	116826000		62.1496	126623000		62.2011	127623000		61.8104	127246000		61.9637	116404000
	61.1432	116755000		62.2087	126638000		62.264	127652000		61.8735	127242000		62.027	116475000
	61.2074	116804000		62.274	126694000		62.3263	127766000		61.936	127370000		62.0872	116479000
	61.2661	116792000		62.3368	126748000		62.386	127762000		61.9966	127306000		62.1505	116529000
	61.3297	116784000		62.3978	126730000		62.4502	127870000		62.0604	127395000		62.2113	116568000
	61.3902	116840000		62.4606	126780000		62.5112	127916000		62.1186	127392000		62.2739	116516000
	61.4502	116802000		62.5222	126790000		62.5741	127902000		62.1841	127333000		62.3366	116596000
	61.5125	116846000		62.5857	126802000		62.637	128015000		62.2454	127363000		62.3968	116558000
	61.5719	116836000		62.6485	126884000		62.6974	127967000		62.3048	127301000		62.4613	116611000
	61.6355	116780000		62.7101	126818000		62.7622	128078000		62.3692	127344000		62.5221	116679000
	61.6984	116860000		62.7755	126891000		62.8238	128099000		62.4292	127358000		62.5835	116671000
	61.7572	116810000		62.8346	126883000		62.8873	128072000		62.4917	127290000		62.6474	116739000
	61.8201	116893000		62.898	126912000		62.9502	128142000		62.5548	127352000		62.707	116749000
	61.8801	116891000		62.9609	126963000		63.01	128090000		62.6143	127265000		62.7715	116790000
	61.9431	116972000		63.0225	126901000		63.0748	128180000		62.6786	127329000		62.8329	116857000
	62.0042	117029000		63.0872	126950000		63.1371	128150000		62.7374	127342000		62.8937	116858000
	62.0635	117015000		63.1475	126958000		63.1993	128082000		62.8011	127313000		62.9576	116974000
	62.1283	117104000		63.2091	126980000		63.2616	128094000		62.8637	127399000		63.0184	117004000
	62.1852	117125000		63.2732	127104000		63.3207	128001000		62.9231	127434000		63.083	117085000
	62.2482	117209000		63.3335	127044000		63.3874	128029000		62.9887	127545000		63.1438	117160000
	62.3106	117285000		63.3976	127093000		63.4484	128039000		63.0481	127628000		63.2058	117154000
	62.3717	117231000		63.458	127064000		63.5119	128014000		63.1118	127622000		63.2691	117195000
	62.4341	117333000		63.5221	127102000		63.5748	128087000		63.1749	127772000		63.3299	117130000
	62.4928	117284000		63.5843	127144000		63.6365	128057000		63.2343	127747000		63.3938	117176000
	62.557	117339000		63.6446	127070000		63.7006	128155000		63.2987	127866000		63.454	117204000
	62.617	117401000		63.7093	127084000		63.7616	128214000		63.3587	127890000		63.5172	117183000
	62.6763	117399000		63.7703	127029000		63.8252	128244000		63.4212	127898000		63.5805	117290000
	62.7393	117513000		63.8338	127028000		63.8893	128404000		63.4837	127976000		63.6401	117237000
	62.7998	117544000		63.8954	127165000		63.9491	128389000		63.5438	127958000		63.704	117333000
	62.8616	117601000		63.9569	127152000		64.0151	128525000		63.6081	128020000		63.7654	117341000
	62.9246	117657000		64.0198	127274000		64.0743	128577000		63.6694	127979000		63.8275	117332000
	62.9826	117594000		64.0801	127303000		64.1371	128594000		63.7306	127876000		63.8901	117387000
	63.0438	117676000		64.1448	127381000		64.2007	128685000		63.795	127901000		63.9515	117339000
	63.1043	117617000		64.2077	127438000		64.2604	128621000		63.8532	127782000		64.0154	117397000
	63.1655	117671000		64.268	127427000		64.3258	128720000		63.9182	127787000		64.0769	117397000
	63.2285	117731000		64.3333	127476000		64.3856	128716000		63.9776	127758000		64.1383	117340000
	63.2878	117723000		64.3931	127482000		64.4485	128656000		64.0413	127665000		64.2022	117422000
	63.3514	117822000		64.4547	127490000		64.512	128715000		64.1026	127699000		64.263	117356000
	63.4101	117826000		64.5194	127602000		64.5718	128685000		64.1638	127631000		64.3287	117438000
	63.4731	117855000		64.5804	127575000		64.6378	128838000		64.2276	127681000		64.3877	117435000
	63.5348	117893000		64.6438	127654000		64.697	128905000		64.2882	127711000		64.4491	117400000
	63.596	117807000		64.7035	127651000		64.7605	128954000		64.3495	127676000		64.5136	117444000
	63.6572	117843000		64.7682	127727000		64.8234	129083000		64.4145	127759000		64.5732	117420000
	63.7171	117765000		64.8298	127807000		64.8832	129073000		64.4726	127700000		64.6396	117492000
	63.7788	117852000		64.8902	127815000		64.9486	129139000		64.5389	127862000		64.7004	117534000
	63.84	117973000		64.9555	127896000		65.0083	129070000		64.5977	127943000		64.763	117506000
	63.9012	117977000		65.014	127932000		65.0712	128971000		64.6602	128007000		64.8276	117594000
	63.9635	118092000		65.0781	127981000		65.1354	128997000		64.7227	128131000		64.8859	117511000
	64.0229	118093000		65.1403	128087000		65.1958	128900000		64.7827	128200000		64.9504	117611000
	64.0858	118151000		65.2	128049000		65.2618	128970000		64.8471	128315000		65.0124	117632000
	64.1464	118212000		65.2641	128114000		65.321	128964000		64.9071	128388000		65.0732	117631000
	64.2069	118136000		65.3245	128080000		65.3851	128924000		64.9708	128459000		65.1365	117688000
	64.2711	118192000		65.3885	128083000		65.4486	129011000		65.0333	128520000		65.1973	117647000
	64.3298	118122000		65.452	128090000		65.5065	128963000		65.0952	128490000		65.26	117696000
	64.3934	118178000		65.5111	127994000		65.5732	129049000		65.1589	128580000		65.322	117699000
	64.454	118246000		65.5752	128008000		65.6323	129059000		65.219	128559000		65.3847	117660000
	64.5157	118259000		65.6349	127962000		65.6952	129023000		65.284	128517000		65.448	117778000
	64.5769	118361000		65.699	127969000		65.7581	129145000		65.3434	128516000		65.5088	117723000
	64.6356	118380000		65.7618	128107000		65.8185	129107000		65.404	128411000		65.5733	117862000
	64.6986	118469000		65.8241	128098000		65.8858	129237000		65.4696	128427000		65.6347	117907000
	64.7591	118545000		65.8875	128225000		65.9437	129262000		65.5296	128408000		65.6968	117918000
	64.8197	118498000		65.9479	128241000		66.0097	129269000		65.5909	128408000		65.7613	117971000
	64.8827	118574000		66.0113	128309000		66.0726	129353000		65.6547	128458000		65.8202	117942000
	64.9426	118507000		66.0723	128370000		66.1311	129322000		65.7141	128419000		65.8835	118003000
	65.005	118581000		66.1345	128352000		66.199	129408000		65.7803	128515000		65.9449	118015000
	65.0655	118631000		66.1998	128410000		66.2588	129451000		65.8391	128520000		66.0076	117981000
	65.1254	118591000		66.2589	128429000		66.3204	129437000		65.9016	128539000		66.0709	118092000
	65.189	118622000		66.3224	128466000		66.3833	129531000		65.9634	128665000		66.1304	118039000
	65.2483	118591000		66.3846	128586000		66.4444	129504000		66.0247	128616000		66.1962	118158000
	65.3113	118596000		66.4468	128567000		66.5116	129673000		66.0878	128717000		66.2551	118182000
	65.3713	118632000		66.5097	128680000		66.5708	129744000		66.1497	128704000		66.3178	118195000
	65.433	118538000		66.57	128690000		66.6337	129815000		66.2122	128720000		66.3817	118270000
	65.4954	118638000		66.6335	128758000		66.6959	129906000		66.2747	128780000		66.4406	118248000
	65.5541	118617000		66.6957	128822000		66.7557	129875000		66.3341	128779000		66.5064	118294000
	65.6189	118706000		66.7567	128784000		66.8217	129996000		66.3991	128884000		66.5666	118311000
	65.6788	118815000		66.822	128832000		66.8815	130038000		66.4604	128911000		66.6292	118266000
	65.7388	118839000		66.8805	128807000		66.9463	130124000		66.5216	128938000		66.6925	118354000
	65.8024	118969000		66.9458	128803000		67.0073	130187000		66.5842	129076000		66.7508	118283000
	65.8611	119003000		67.008	128885000		67.0683	130146000		66.6436	129057000		66.8154	118362000
	65.9228	119129000		67.0696	128827000		67.1325	130251000		66.7079	129211000		66.8755	118371000
	65.984	119229000		67.1331	128880000		67.1935	130287000		66.771	129228000		66.9394	118375000
	66.0458	119196000		67.1934	128862000		67.2564	130277000		66.8323	129251000		67.0027	118457000
	66.1075	119291000		67.2569	128909000		67.3187	130360000		66.8948	129335000		67.0604	118470000
	66.1681	119217000		67.3203	128948000		67.3803	130339000		66.9555	129329000		67.128	118564000
	66.2311	119257000		67.3801	128879000		67.4457	130438000		67.0192	129446000		67.187	118639000
	66.291	119264000		67.4442	128904000		67.5055	130412000		67.0792	129488000		67.2496	118646000
	66.3521	119192000		67.5045	128870000		67.569	130442000		67.1417	129523000		67.3123	118789000
	66.4164	119192000		67.5686	128871000		67.6313	130483000		67.2055	129627000		67.3744	118740000
	66.4738	119122000		67.6314	128914000		67.691	130411000		67.2649	129588000		67.4376	118876000
	66.5368	119066000		67.693	128873000		67.7571	130475000		67.3299	129692000		67.4978	118917000
	66.5968	119058000		67.7577	128991000		67.8168	130408000		67.3911	129684000		67.5611	118946000
	66.6579	118903000		67.8175	129014000		67.8797	130418000		67.4543	129709000		67.625	119004000
	66.7215	118951000		67.8809	129127000		67.9426	130499000		67.5149	129780000		67.6839	118963000
	66.782	118888000		67.9425	129221000		68.0043	130442000		67.5755	129769000		67.7485	119027000
	66.8463	118960000		68.0035	129245000		68.069	130571000		67.6381	129894000		67.8068	119060000
	66.9062	119024000		68.0701	129313000		68.1295	130528000		67.6993	129951000		67.8701	119041000
	66.9649	119018000		68.1298	129314000		68.1917	130496000		67.7618	130003000		67.9321	119176000
	67.0285	119113000		68.1926	129343000		68.2552	130496000		67.8249	130142000		67.9923	119132000
	67.089	119140000		68.2567	129459000		68.3157	130403000		67.8837	130114000		68.0562	119250000
	67.1502	119235000		68.3189	129423000		68.3804	130461000		67.9493	130263000		68.1176	119269000
	67.2119	119339000		68.3818	129503000		68.4421	130412000		68.01	130264000		68.179	119252000
	67.2725	119311000		68.444	129466000		68.5043	130416000		68.0712	130270000		68.2417	119298000
	67.3342	119389000		68.5056	129442000		68.5666	130465000		68.1337	130310000		68.3012	119244000
	67.3936	119326000		68.5684	129457000		68.6283	130424000		68.195	130257000		68.367	119291000
	67.4578	119368000		68.63	129393000		68.6918	130565000		68.2594	130321000		68.4266	119292000
	67.5165	119384000		68.6947	129455000		68.7547	130600000		68.3182	130251000		68.4892	119264000
	67.5795	119343000		68.7551	129447000		68.8157	130726000		68.3813	130220000		68.5531	119368000
	67.6412	119393000		68.8204	129485000		68.878	130835000		68.4419	130264000		68.6115	119296000
	67.6999	119382000		68.8801	129591000		68.9384	130883000		68.5013	130185000		68.6766	119403000
	67.7635	119436000		68.9436	129563000		69.0031	131032000		68.5657	130291000		68.738	119399000
	67.8235	119544000		69.0058	129635000		69.0635	131102000		68.6276	130279000		68.8007	119343000
	67.8852	119580000		69.0674	129621000		69.1258	131181000		68.6901	130263000		68.8633	119365000
	67.9464	119725000		69.1302	129664000		69.1893	131318000		68.7514	130296000		68.9235	119311000
	68.0069	119739000		69.1918	129701000		69.2491	131314000		68.8132	130196000		68.9874	119381000
	68.0693	119807000		69.2534	129674000		69.3164	131476000		68.8764	130271000		69.047	119432000
	68.1292	119905000		69.3181	129772000		69.3762	131479000		68.937	130212000		69.1109	119431000
	68.1922	119949000		69.3772	129725000		69.439	131477000		69.0001	130192000		69.1729	119576000
	68.254	120115000		69.4407	129753000		69.5013	131497000		69.0614	130251000		69.2331	119547000
	68.3139	120143000		69.5048	129882000		69.5623	131456000		69.1227	130200000		69.2982	119707000
	68.3763	120240000		69.5657	129859000		69.6271	131581000		69.1889	130322000		69.3584	119739000
	68.4374	120284000		69.628	129990000		69.6869	131591000		69.2477	130337000		69.4211	119746000
	68.4992	120262000		69.6895	129970000		69.7517	131636000		69.3102	130411000		69.485	119816000
	68.5597	120371000		69.7536	130067000		69.8133	131725000		69.3733	130501000		69.5433	119780000
	68.6184	120309000		69.8158	130098000		69.8737	131678000		69.4333	130465000		69.6097	119830000
	68.6851	120378000		69.8768	130080000		69.9391	131803000		69.4983	130572000		69.668	119831000
	68.7432	120392000		69.9428	130148000		69.9989	131788000		69.5577	130567000		69.7313	119771000
	68.8037	120379000		70.0025	130104000		70.0618	131843000		69.6208	130563000		69.794	119840000
	68.8679	120430000		70.0666	130162000		70.1247	131902000		69.6827	130612000		69.8541	119747000
	68.9254	120389000		70.1282	130207000		70.1851	131861000		69.7434	130541000		69.9199	119832000
	68.9896	120453000		70.191	130184000		70.2511	131956000		69.8059	130640000		69.9807	119803000
	69.049	120476000		70.2526	130282000		70.3115	131949000		69.8659	130632000		70.044	119814000
	69.1119	120451000		70.3148	130287000		70.375	131988000		69.929	130660000		70.1066	119872000
	69.1731	120544000		70.3783	130395000		70.436	132041000		69.9921	130720000		70.1662	119810000
	69.23	120460000		70.4405	130462000		70.4977	131936000		70.0528	130659000		70.2307	119918000
	69.2948	120529000		70.5027	130444000		70.5631	131985000		70.1159	130742000		70.2928	119890000
	69.3547	120527000		70.5649	130554000		70.6228	131921000		70.1753	130696000		70.3554	119902000
	69.4165	120498000		70.6259	130515000		70.6864	131885000		70.2391	130693000		70.4181	119931000
	69.4782	120556000		70.6887	130590000		70.7486	131928000		70.3009	130768000		70.4764	119883000
	69.5376	120536000		70.7516	130631000		70.8103	131896000		70.3622	130705000		70.5409	119975000
	69.6012	120611000		70.8157	130588000		70.875	131999000		70.4272	130809000		70.6024	119967000
	69.6623	120651000		70.8772	130659000		70.9355	131992000		70.4878	130784000		70.6656	119998000
	69.721	120632000		70.937	130606000		70.9984	132019000		70.5503	130782000		70.7302	120052000
	69.7822	120738000		71.0029	130672000		71.0625	132121000		70.6122	130818000		70.7891	120000000
	69.8421	120665000		71.0626	130696000		71.1217	132070000		70.6735	130737000		70.8549	120105000
	69.9057	120762000		71.1267	130680000		71.1877	132185000		70.7372	130820000		70.9157	120129000
	69.965	120768000		71.1896	130773000		71.2468	132177000		70.7979	130808000		70.9796	120228000
	70.028	120740000		71.2493	130744000		71.3116	132238000		70.8598	130827000		71.041	120320000
	70.0898	120780000		71.3121	130792000		71.372	132291000		70.9241	130937000		71.0993	120340000
	70.1479	120734000		71.375	130798000		71.433	132229000		70.9829	130937000		71.1682	120451000
	70.2127	120816000		71.4378	130691000		71.499	132292000		71.0479	131143000		71.2265	120466000
	70.2708	120849000		71.5007	130726000		71.5594	132198000		71.1092	131224000		71.2892	120493000
	70.3338	120834000		71.5604	130599000		71.6223	132170000		71.1717	131314000		71.3518	120597000
	70.3961	120906000		71.6226	130649000		71.6852	132262000		71.2335	131430000		71.4126	120580000
	70.4548	120811000		71.6848	130619000		71.7456	132199000		71.2954	131439000		71.4765	120695000
	70.5185	120930000		71.7489	130568000		71.8104	132315000		71.3586	131630000		71.5373	120702000
	70.5778	120956000		71.8099	130639000		71.872	132315000		71.418	131619000		71.6	120741000
	70.6395	120976000		71.869	130610000		71.9349	132368000		71.4823	131678000		71.6645	120785000
	70.7025	121048000		71.9362	130717000		71.9985	132417000		71.543	131715000		71.7253	120708000
	70.76	121029000		71.9959	130785000		72.0582	132338000		71.6061	131634000		71.7886	120792000
	70.8254	121105000		72.06	130777000		72.1242	132399000		71.6686	131681000		71.8494	120759000
	70.8835	121146000		72.1228	130877000		72.1846	132368000		71.7292	131568000		71.9127	120769000
	70.9465	121116000		72.1825	130863000		72.2463	132361000		71.7936	131590000		71.9747	120835000
	71.0083	121212000		72.2472	130977000		72.3117	132383000		71.8536	131600000		72.0349	120816000
	71.0676	121135000		72.3082	131050000		72.3709	132253000		71.9186	131562000		72.0994	120948000
	71.13	121250000		72.3692	131055000		72.4369	132309000		71.9811	131658000		72.1602	120977000
	71.1911	121284000		72.432	131146000		72.4954	132269000		72.0405	131608000		72.2229	121061000
	71.2511	121294000		72.4936	131095000		72.5589	132299000		72.1049	131620000		72.2862	121130000
	71.314	121350000		72.5577	131138000		72.6224	132403000		72.1661	131610000		72.3482	121092000
	71.3728	121280000		72.6181	131182000		72.6822	132457000		72.2249	131488000		72.4109	121181000
	71.437	121301000		72.6815	131121000		72.747	132618000		72.2912	131563000		72.4717	121167000
	71.4963	121272000		72.745	131209000		72.8074	132708000		72.3499	131509000		72.5343	121201000
	71.5568	121228000		72.8047	131162000		72.8703	132815000		72.4162	131538000		72.5964	121298000
	71.6204	121362000		72.8688	131266000		72.9326	133022000		72.4756	131555000		72.6565	121252000
	71.6791	121340000		72.9304	131310000		72.9954	133038000		72.5381	131555000		72.7223	121337000
	71.7427	121483000		72.9914	131316000		73.0596	133233000		72.6012	131743000		72.7831	121325000
	71.802	121514000		73.0554	131411000		73.12	133266000		72.6606	131747000		72.8445	121344000
	71.8638	121530000		73.1158	131374000		73.1829	133368000		72.7231	131866000		72.9078	121387000
	71.9256	121617000		73.1805	131475000		73.2452	133459000		72.7856	131962000		72.9686	121335000
	71.9843	121636000		73.2415	131564000		73.3068	133491000		72.8494	131990000		73.0325	121410000
	72.0485	121728000		73.3043	131555000		73.3709	133619000		72.9131	132140000		73.0927	121353000
	72.109	121768000		73.3678	131668000		73.4313	133669000		72.9719	132183000		73.156	121326000
	72.1696	121742000		73.4275	131662000		73.4961	133721000		73.0369	132282000		73.218	121396000
	72.2319	121839000		73.4909	131758000		73.5578	133843000		73.0963	132392000		73.2794	121352000
	72.2913	121760000		73.5538	131773000		73.6175	133808000		73.1588	132400000		73.3433	121467000
	72.3555	121867000		73.6166	131739000		73.6848	133924000		73.2225	132539000		73.4035	121459000
	72.4136	121893000		73.6801	131812000		73.744	133924000		73.2819	132481000		73.4662	121485000
	72.4765	121898000		73.7398	131793000		73.8062	133939000		73.3469	132543000		73.527	121535000
	72.5383	121987000		73.8026	131890000		73.8691	133979000		73.4057	132612000		73.5872	121503000
	72.5976	121986000		73.8649	131957000		73.9308	133895000		73.4694	132559000		73.6523	121592000
	72.6612	122075000		73.9271	131954000		73.9949	133948000		73.5319	132663000		73.7131	121591000
	72.7242	122091000		73.9912	132065000		74.0566	133836000		73.5926	132651000		73.7739	121623000
	72.7835	122071000		74.0509	132061000		74.1188	133785000		73.6557	132727000		73.836	121711000
	72.8447	122163000		74.115	132169000		74.1805	133763000		73.7164	132776000		73.8961	121662000
	72.9046	122101000		74.1759	132230000		74.2434	133664000		73.7789	132737000		73.9607	121744000
	72.9682	122201000		74.24	132231000		74.3063	133738000		73.842	132817000		74.0208	121705000
	73.0294	122225000		74.3029	132302000		74.3679	133728000		73.902	132765000		74.0841	121696000
	73.0917	122228000		74.3626	132274000		74.4308	133783000		73.9664	132763000		74.1474	121726000
	73.1535	122289000		74.4273	132306000		74.4925	133851000		74.0258	132772000		74.2076	121669000
	73.211	122279000		74.4895	132330000		74.5535	133845000		74.087	132710000		74.2709	121725000
	73.2752	122350000		74.5499	132225000		74.6176	133957000		74.1514	132825000		74.3317	121697000
	73.3357	122393000		74.6146	132269000		74.6768	133952000		74.2127	132857000		74.3956	121697000
	73.3975	122376000		74.6755	132166000		74.7397	134000000		74.2746	132939000		74.4576	121785000
	73.4611	122471000		74.7384	132216000		74.802	134099000		74.3352	133018000		74.5178	121717000
	73.5198	122405000		74.8031	132232000		74.8636	134030000		74.3977	132994000		74.5823	121781000
	73.5822	122563000		74.8622	132202000		74.929	134057000		74.4615	133103000		74.6431	121767000
	73.6427	122588000		74.9263	132279000		74.9882	133992000		74.5209	133058000		74.707	121787000
	73.7045	122633000		74.9885	132285000		75.0523	133934000		74.5827	133076000		74.7697	121853000
	73.765	122756000		75.0538	132413000		75.1146	133916000		74.6422	133091000		74.8305	121849000
	73.8225	122807000		75.1154	132493000		75.1762	133896000		74.7053	133015000		74.895	121960000
	73.8879	122925000		75.177	132508000		75.2397	134089000		74.7696	133107000		74.9558	122031000
	73.9485	123056000		75.2398	132642000		75.302	134075000		74.8303	133086000		75.0197	122079000
	74.009	123092000		75.3008	132633000		75.3655	134192000		74.8922	133144000		75.0805	122205000
	74.0714	123268000		75.3649	132740000		75.4259	134226000		74.9547	133190000		75.1407	122191000
	74.1295	123222000		75.4265	132809000		75.4888	134203000		75.0166	133160000		75.2052	122339000
	74.1937	123353000		75.4881	132796000		75.5517	134316000		75.0797	133225000		75.266	122358000
	74.2542	123393000		75.5522	132857000		75.6134	134343000		75.1409	133181000		75.3287	122403000
	74.316	123364000		75.6107	132809000		75.6763	134417000		75.2028	133244000		75.3907	122480000
	74.3766	123404000		75.6766	132828000		75.7379	134487000		75.2629	133326000		75.4515	122468000
	74.4365	123294000		75.7376	132779000		75.8021	134489000		75.326	133304000		75.5154	122560000
	74.5007	123331000		75.8004	132736000		75.8643	134675000		75.3891	133409000		75.5756	122555000
	74.5612	123340000		75.8626	132800000		75.9247	134678000		75.4491	133380000		75.6389	122534000
	74.6218	123287000		75.923	132759000		75.9883	134819000		75.5122	133418000		75.7022	122589000
	74.6829	123389000		75.9883	132907000		76.0499	134879000		75.5741	133454000		75.7611	122539000
	74.7422	123291000		76.0486	132920000		76.1116	134858000		75.6354	133426000		75.8256	122669000
	74.8065	123312000		76.1115	132958000		76.1769	134963000		75.6985	133536000		75.8864	122692000
	74.867	123281000		76.1743	133023000		76.2361	134945000		75.7586	133480000		75.9503	122751000
	74.93	123187000		76.2341	133031000		76.3009	134978000		75.8223	133480000		76.0111	122819000
	74.9905	123216000		76.3	133097000		76.3619	134963000		75.8823	133487000		76.0732	122796000
	75.0492	123154000		76.361	133100000		76.4242	134911000		75.9461	133368000		76.1377	122864000
	75.1134	123189000		76.4251	133060000		76.4896	135032000		76.0104	133442000		76.1972	122839000
	75.174	123211000		76.4873	133124000		76.55	134987000		76.0692	133405000		76.2599	122855000
	75.2357	123147000		76.5458	133042000		76.6135	135079000		76.1323	133443000		76.3213	122869000
	75.2981	123196000		76.613	133155000		76.6745	135155000		76.193	133493000		76.3821	122790000
	75.3556	123093000		76.6721	133154000		76.7355	135135000		76.2567	133484000		76.4473	122896000
	75.4216	123189000		76.7349	133132000		76.8009	135200000		76.3198	133609000		76.5062	122920000
	75.4785	123202000		76.7965	133166000		76.8607	135123000		76.3786	133612000		76.5689	122969000
	75.5415	123213000		76.8599	133122000		76.9236	135141000		76.4418	133683000		76.6328	122995000
	75.6027	123311000		76.9222	133190000		76.9859	135134000		76.5036	133738000		76.6936	122935000
	75.662	123297000		76.9831	133216000		77.0469	135054000		76.5661	133715000		76.7575	123022000
	75.7262	123366000		77.046	133214000		77.1123	135169000		76.6293	133850000		76.8189	123048000
	75.7867	123421000		77.1088	133349000		77.1739	135117000		76.6893	133883000		76.8797	123089000
	75.846	123382000		77.1685	133295000		77.2375	135215000		76.7524	133995000		76.943	123147000
	75.9072	123489000		77.2339	133410000		77.2985	135279000		76.8118	134142000		77.0038	123081000
	75.9653	123420000		77.2942	133414000		77.3614	135291000		76.8756	134179000		77.0689	123136000
	76.0295	123529000		77.3583	133441000		77.4249	135435000		76.9387	134381000		77.1303	123024000
	76.0888	123537000		77.4205	133493000		77.4853	135474000		76.9975	134406000		77.1924	123018000
	76.1512	123522000		77.4796	133487000		77.5488	135531000		77.0606	134493000		77.2557	122940000
	76.213	123602000		77.5456	133556000		77.6111	135599000		77.1225	134561000		77.3165	122823000
	76.2717	123602000		77.6065	133573000		77.674	135590000		77.185	134484000		77.3791	122918000
	76.3359	123714000		77.6694	133558000		77.7363	135752000		77.2494	134547000		77.4393	122947000
	76.3976	123718000		77.7335	133669000		77.7979	135706000		77.3081	134478000		77.5038	123111000
	76.4576	123746000		77.792	133595000		77.8614	135741000		77.3725	134536000		77.5646	123222000
	76.5206	123809000		77.8573	133695000		77.9212	135731000		77.4338	134531000		77.6254	123254000
	76.5793	123785000		77.9176	133693000		77.9866	135689000		77.4969	134491000		77.6924	123372000
	76.6435	123875000		77.983	133715000		78.0489	135823000		77.5606	134548000		77.7514	123355000
	76.7052	123858000		78.0427	133772000		78.108	135834000		77.62	134461000		77.814	123392000
	76.7658	123886000		78.103	133738000		78.174	135914000		77.6832	134460000		77.8767	123403000
	76.8275	124008000		78.1671	133800000		78.2351	136008000		77.7444	134453000		77.9369	123356000
	76.8862	123987000		78.2299	133775000		78.298	135998000		77.8063	134376000		78.002	123439000
	76.9498	124154000		78.2915	133728000		78.3627	136175000		77.8719	134466000		78.0622	123404000
	77.0098	124191000		78.3544	133779000		78.4231	136156000		77.9313	134408000		78.1249	123437000
	77.0715	124271000		78.4141	133707000		78.486	136265000		77.9938	134484000		78.1869	123440000
	77.1333	124367000		78.4807	133912000		78.5464	136303000		78.0557	134467000		78.2483	123358000
	77.192	124383000		78.5392	133966000		78.6118	136256000		78.1188	134454000		78.3122	123444000
	77.2574	124470000		78.6026	134000000		78.6753	136349000		78.1826	134569000		78.3724	123416000
	77.3155	124411000		78.6655	134038000		78.7332	136283000		78.242	134628000		78.4369	123491000
	77.3773	124420000		78.7264	134005000		78.798	136266000		78.3057	134726000		78.4971	123530000
	77.4403	124494000		78.7911	134076000		78.859	136199000		78.367	134810000		78.5585	123508000
	77.4978	124442000		78.8521	134087000		78.9232	136110000		78.4289	134810000		78.6237	123643000
	77.5614	124557000		78.915	134052000		78.9855	136191000		78.4914	134996000		78.6851	123607000
	77.6213	124563000		78.9778	134129000		79.0465	136128000		78.5526	134979000		78.7471	123666000
	77.6831	124640000		79.0375	134047000		79.1094	136169000		78.6145	135100000		78.8079	123725000
	77.7461	124729000		79.1028	134140000		79.1704	136178000		78.6752	135123000		78.8718	123711000
	77.8048	124740000		79.1632	134141000		79.2333	136062000		78.7395	135114000		78.9357	123849000
	77.869	124867000		79.226	134180000		79.2981	136092000		78.8014	135148000		78.9959	123857000
	77.9271	124885000		79.2901	134224000		79.3585	135999000		78.8633	134998000		79.0573	123928000
	77.9894	124901000		79.3498	134183000		79.4214	136050000		78.9258	134965000		79.1194	123990000
	78.0506	124969000		79.4152	134250000		79.4818	136145000		78.9858	134887000		79.182	123984000
	78.1099	124911000		79.4743	134273000		79.5459	136129000		79.0477	134791000		79.2441	124145000
	78.1747	125015000		79.5384	134276000		79.6094	136298000		79.1133	134839000		79.3055	124139000
	78.234	125022000		79.6012	134369000		79.6705	136300000		79.1727	134777000		79.3688	124224000
	78.2976	125046000		79.6597	134298000		79.7315	136444000		79.2365	134831000		79.429	124275000
	78.3576	125083000		79.725	134416000		79.7944	136519000		79.2965	134834000		79.4935	124258000
	78.4181	125040000		79.7866	134423000		79.8585	136524000		79.3584	134832000		79.558	124380000
	78.4823	125140000		79.8494	134475000		79.9195	136606000		79.4227	134910000		79.617	124413000
	78.541	125099000		79.9123	134559000		79.9806	136506000		79.4822	134959000		79.6802	124488000
	78.6028	125106000		79.9733	134603000		80.0441	136471000		79.5471	135061000		79.7417	124546000
	78.6658	125169000		80.0373	134740000		80.1064	136406000		79.6059	135185000		79.8025	124526000
	78.7251	125113000		80.0977	134899000		80.1674	136305000		79.669	135216000		79.867	124658000
	78.7887	125190000		80.1624	134986000		80.2334	136365000		79.7315	135445000		79.9272	124661000
	78.848	125180000		80.2234	135179000		80.2919	136301000		79.7934	135440000		79.9904	124741000
	78.9092	125187000		80.285	135166000		80.3555	136356000		79.8559	135594000		80.0512	124798000
	78.9715	125237000		80.3497	135329000		80.4159	136398000		79.916	135661000		80.1108	124760000
	79.0309	125184000		80.4088	135344000		80.4788	136362000		79.9797	135708000		80.1747	124857000
	79.0945	125278000		80.4716	135350000		80.5423	136485000		80.0422	135820000		80.2361	124802000
	79.155	125257000		80.5351	135374000		80.6021	136523000		80.1035	135836000		80.2994	124834000
	79.2161	125282000		80.5954	135285000		80.6649	136627000		80.166	135909000		80.3596	124819000
	79.2773	125371000		80.662	135316000		80.726	136775000		80.2272	135966000		80.421	124739000
	79.3385	125328000		80.7223	135283000		80.7889	136786000		80.2891	135971000		80.488	124770000
	79.4014	125460000		80.7852	135256000		80.8524	136963000		80.3522	136153000		80.5463	124697000
	79.4608	125480000		80.8474	135362000		80.9128	136946000		80.4117	136114000		80.6096	124710000
	79.5237	125551000		80.9077	135312000		80.9763	137101000		80.4766	136202000		80.6717	124728000
	79.5855	125596000		80.9743	135454000		81.0373	137205000		80.5367	136214000		80.7325	124648000
	79.6448	125538000		81.0334	135464000		81.1002	137296000		80.5998	136171000		80.7982	124735000
	79.7084	125642000		81.0987	135493000		81.1638	137481000		80.6623	136225000		80.8578	124723000
	79.7677	125618000		81.1603	135545000		81.2242	137563000		80.7223	136148000		80.9211	124786000
	79.8307	125645000		81.2207	135498000		81.2877	137671000		80.7873	136142000		80.9819	124850000
	79.8907	125732000		81.2866	135552000		81.3487	137786000		80.8461	136112000		81.0445	124875000
	79.9506	125720000		81.347	135528000		81.4116	137771000		80.9105	136055000		81.1084	125059000
	80.0154	125843000		81.4104	135504000		81.4764	137936000		80.9729	136192000		81.168	125050000
	80.0747	125824000		81.4727	135563000		81.5361	137886000		81.0317	136155000		81.2338	125117000
	80.1365	125838000		81.5342	135459000		81.5984	137977000		81.0986	136248000		81.2933	125162000
	80.197	125884000		81.5977	135536000		81.6613	138033000		81.1567	136270000		81.356	125112000
	80.2563	125854000		81.6593	135517000		81.723	137984000		81.2211	136270000		81.4205	125220000
	80.32	125956000		81.7234	135506000		81.7877	138089000		81.283	136340000		81.4807	125202000
	80.3793	125962000		81.7856	135528000		81.8463	138030000		81.3412	136347000		81.544	125249000
	80.4416	126004000		81.8484	135458000		81.9116	138024000		81.4055	136394000		81.6048	125288000
	80.5022	126088000		81.91	135504000		81.9727	138044000		81.4637	136393000		81.6674	125228000
	80.5621	126043000		81.9704	135507000		82.0356	138000000		81.5281	136345000		81.7319	125293000
	80.6257	126140000		82.0345	135566000		82.1003	138156000		81.5893	136504000		81.7921	125240000
	80.6862	126126000		82.0967	135605000		82.1601	138111000		81.65	136468000		81.8554	125278000
	80.748	126153000		82.1577	135523000		82.2243	138202000		81.7131	136575000		81.9156	125319000
	80.8086	126205000		82.2224	135629000		82.2853	138249000		81.7744	136591000		81.9789	125249000
	80.8691	126147000		82.2827	135576000		82.3482	138206000		81.8369	136623000		82.0434	125349000
	80.9315	126224000		82.3443	135604000		82.4117	138309000		81.8994	136722000		82.1029	125293000
	80.992	126154000		82.4078	135660000		82.4715	138301000		81.96	136737000		82.1669	125319000
	81.0538	126163000		82.4706	135639000		82.5362	138361000		82.0238	136800000		82.227	125283000
	81.1137	126231000		82.5334	135773000		82.5967	138422000		82.0838	136832000		82.2903	125266000
	81.1755	126191000		82.5938	135755000		82.6608	138384000		82.1457	136819000		82.353	125330000
	81.2385	126296000		82.6566	135775000		82.7256	138494000		82.2075	136984000		82.4144	125329000
	81.2966	126281000		82.7182	135911000		82.7866	138328000		82.2682	136943000		82.4777	125395000
	81.3614	126309000		82.7798	135887000		82.8507	138304000		82.3332	137063000		82.5372	125442000
	81.4219	126335000		82.8433	136002000		82.9099	138180000		82.3932	137075000		82.6005	125431000
	81.4812	126211000		82.9061	135982000		82.9734	138135000		82.4569	137070000		82.6638	125577000
	81.5448	126262000		82.9702	136041000		83.0369	138221000		82.5201	137135000		82.724	125538000
	81.6023	126248000		83.0299	136123000		83.0967	138179000		82.5789	137081000		82.7885	125628000
	81.6665	126291000		83.0928	136102000		83.1602	138285000		82.6426	137078000		82.8487	125642000
	81.7265	126387000		83.1556	136248000		83.2212	138344000		82.702	137016000		82.9107	125634000
	81.7882	126356000		83.2172	136224000		83.2848	138360000		82.7658	136951000		82.974	125664000
	81.85	126464000		83.2788	136322000		83.3483	138422000		82.8289	137008000		83.0336	125637000
	81.9093	126453000		83.341	136391000		83.4081	138361000		82.8883	136906000		83.0987	125702000
	81.9698	126486000		83.4032	136346000		83.4734	138438000		82.952	136984000		83.1576	125790000
	82.0304	126537000		83.4692	136475000		83.5339	138493000		83.012	137025000		83.2222	125822000
	82.0909	126538000		83.527	136464000		83.5974	138522000		83.0758	137071000		83.2842	125980000
	82.1551	126670000		83.5899	136519000		83.6609	138638000		83.1377	137154000		83.3463	125954000
	82.2126	126689000		83.6521	136589000		83.7207	138566000		83.1977	137166000		83.4089	126060000
	82.2744	126723000		83.7137	136580000		83.7848	138610000		83.2627	137232000		83.4703	126086000
	82.3368	126841000		83.7784	136719000		83.8452	138634000		83.3215	137276000		83.5336	126137000
	82.3967	126834000		83.8406	136701000		83.91	138668000		83.3846	137270000		83.5981	126216000
	82.4615	127015000		83.9041	136769000		83.9729	138765000		83.4471	137460000		83.6577	126212000
	82.5196	127025000		83.9632	136793000		84.032	138730000		83.5071	137481000		83.7216	126270000
	82.5814	127079000		84.0229	136689000		84.0993	138809000		83.5721	137672000		83.7818	126304000
	82.6425	127113000		84.0895	136773000		84.1591	138802000		83.6315	137734000		83.8438	126293000
	82.7031	127062000		84.1492	136733000		84.2232	138847000		83.6959	137804000		83.9077	126401000
	82.7679	127169000		84.212	136792000		84.2867	139107000		83.7565	137889000		83.9704	126363000
	82.8254	127184000		84.2742	136851000		84.3471	139158000		83.8178	137869000		84.0337	126445000
	82.8883	127233000		84.334	136823000		84.4106	139345000		83.8803	137924000		84.0945	126448000
	82.9483	127317000		84.3999	136935000		84.4698	139420000		83.9428	137963000		84.1565	126483000
	83.01	127281000		84.4603	136902000		84.5339	139512000		84.0059	137945000		84.2223	126558000
	83.0718	127399000		84.5231	136979000		84.5969	139646000		84.0684	138060000		84.2818	126544000
	83.1324	127393000		84.5853	137037000		84.6585	139630000		84.1297	137952000		84.3445	126580000
	83.1959	127449000		84.6463	137028000		84.722	139705000		84.1928	137992000		84.4059	126610000
	83.2559	127509000		84.7116	137156000		84.7824	139665000		84.2541	137864000		84.468	126604000
	83.317	127467000		84.7714	137153000		84.8466	139649000		84.319	137875000		84.5331	126706000
	83.3794	127577000		84.8342	137212000		84.9082	139722000		84.3797	137879000		84.5921	126662000
	83.4381	127562000		84.8964	137256000		84.9711	139666000		84.4391	137830000		84.656	126730000
	83.5011	127545000		84.9574	137221000		85.034	139740000		84.5028	137831000		84.7174	126736000
	83.5623	127521000		85.0233	137320000		85.0944	139770000		84.5635	137766000		84.7794	126788000
	83.6228	127418000		85.0824	137294000		85.1592	139802000		84.626	137754000		84.8427	126851000
	83.687	127452000		85.1453	137357000		85.2202	139851000		84.6891	137813000		84.9023	126821000
	83.7463	127423000		85.2081	137393000		85.2825	139770000		84.7498	137796000		84.9662	126846000
	83.8099	127428000		85.2685	137311000		85.3466	139836000		84.8148	137929000		85.0276	126823000
	83.8692	127467000		85.3338	137389000		85.4083	139819000		84.8742	137964000		85.0909	126775000
	83.931	127348000		85.3948	137305000		85.4724	139830000		84.9367	138066000		85.1517	126854000
	83.9928	127405000		85.4576	137301000		85.5341	139949000		84.9985	138202000		85.2137	126798000
	84.0521	127373000		85.5198	137314000		85.5938	139901000		85.0592	138235000		85.2776	126879000
	84.1157	127409000		85.5802	137252000		85.658	139939000		85.1254	138384000		85.3378	126898000
	84.1768	127441000		85.6449	137322000		85.7184	139916000		85.1823	138396000		85.4017	126942000
	84.2386	127425000		85.7058	137266000		85.7844	139862000		85.2467	138429000		85.4637	127001000
	84.301	127559000		85.7687	137296000		85.8448	139926000		85.3092	138467000		85.5251	126960000
	84.3603	127557000		85.8315	137359000		85.9064	139877000		85.3686	138351000		85.5878	126980000
	84.4239	127631000		85.8919	137364000		85.9718	139952000		85.4324	138394000		85.648	126966000
	84.4826	127665000		85.9572	137497000		86.031	139925000		85.4936	138292000		85.7113	126925000
	84.5437	127621000		86.0169	137485000		86.0957	139924000		85.558	138323000		85.7733	126991000
	84.6079	127771000		86.081	137531000		86.1574	140069000		85.6186	138342000		85.8335	126920000
	84.666	127780000		86.142	137566000		86.219	140012000		85.6805	138276000		85.8993	127047000
	84.7296	127910000		86.2048	137514000		86.2807	140050000		85.7424	138303000		85.9576	127071000
	84.7896	127979000		86.2689	137587000		86.343	140060000		85.8024	138290000		86.0227	127123000
	84.8495	127980000		86.3299	137550000		86.4071	140087000		85.8662	138321000		86.0835	127172000
	84.9125	128082000		86.3927	137584000		86.4694	140202000		85.9293	138386000		86.1443	127181000
	84.973	128059000		86.4549	137631000		86.5292	140218000		85.9887	138393000		86.2082	127263000
	85.0342	128127000		86.5153	137573000		86.5946	140325000		86.0537	138541000		86.2678	127358000
	85.0966	128171000		86.5819	137666000		86.655	140374000		86.1125	138550000		86.3304	127376000
	85.1571	128152000		86.6416	137618000		86.7185	140410000		86.1756	138649000		86.3937	127511000
	85.2219	128316000		86.7044	137629000		86.782	140531000		86.2375	138724000		86.452	127448000
	85.2794	128332000		86.7654	137628000		86.843	140505000		86.2994	138673000		86.5172	127497000
	85.3424	128473000		86.827	137567000		86.9072	140565000		86.3643	138679000		86.5774	127476000
	85.4035	128565000		86.8923	137662000		86.9682	140580000		86.4237	138627000		86.6407	127464000
	85.4641	128580000		86.9533	137631000		87.0323	140570000		86.4881	138611000		86.7039	127496000
	85.5277	128715000		87.0161	137731000		87.0959	140585000		86.5475	138637000		86.7635	127416000
	85.5858	128709000		87.0777	137828000		87.1556	140468000		86.6113	138519000		86.8268	127406000
	85.6494	128768000		87.1393	137830000		87.221	140528000		86.675	138576000		86.8888	127404000
	85.7099	128831000		87.204	137967000		87.2808	140551000		86.7332	138478000		86.9509	127409000
	85.7705	128829000		87.2637	137990000		87.3437	140605000		86.7957	138507000		87.0141	127556000
	85.8334	128966000		87.3284	138068000		87.4047	140776000		86.8576	138502000		87.0749	127539000
	85.8928	128926000		87.39	138168000		87.4645	140801000		86.9182	138480000		87.1376	127607000
	85.9551	128946000		87.4516	138159000		87.5286	140963000		86.982	138541000		87.1984	127609000
	86.0151	128943000		87.5145	138289000		87.5897	141031000		87.0401	138535000		87.2611	127630000
	86.0768	128822000		87.5773	138264000		87.6532	141157000		87.1032	138611000		87.3237	127689000
	86.1392	128883000		87.6408	138340000		87.7161	141279000		87.1657	138726000		87.3851	127696000
	86.1973	128842000		87.7011	138398000		87.7771	141258000		87.2276	138750000		87.4503	127739000
	86.2609	128896000		87.7646	138373000		87.8413	141326000		87.2901	138910000		87.5098	127781000
	86.3208	128977000		87.8299	138514000		87.901	141292000		87.3502	138965000		87.5737	127790000
	86.3814	128981000		87.8871	138548000		87.9664	141292000		87.4145	139080000		87.6364	127938000
	86.445	129142000		87.9506	138632000		88.0293	141429000		87.4752	139204000		87.6966	127921000
	86.5043	129124000		88.0141	138729000		88.0897	141401000		87.5358	139205000		87.7605	128022000
	86.5679	129178000		88.0738	138718000		88.1539	141467000		87.6008	139272000		87.8201	128041000
	86.6266	129212000		88.1397	138869000		88.2136	141500000		87.6602	139295000		87.8852	128056000
	86.6884	129170000		88.1988	138886000		88.2772	141545000		87.7239	139355000		87.946	128105000
	86.7507	129251000		88.2642	139008000		88.3401	141660000		87.7858	139433000		88.008	128090000
	86.8101	129206000		88.3245	139105000		88.4011	141577000		87.8465	139430000		88.0719	128137000
	86.8736	129255000		88.3867	139114000		88.4665	141595000		87.9102	139550000		88.1315	128181000
	86.9336	129317000		88.4521	139247000		88.525	141543000		87.9696	139512000		88.1948	128201000
	86.9953	129280000		88.5105	139264000		88.5891	141558000		88.0334	139589000		88.2562	128344000
	87.0565	129382000		88.574	139336000		88.6527	141651000		88.0953	139701000		88.3183	128318000
	87.117	129321000		88.6362	139429000		88.7118	141591000		88.1559	139730000		88.3821	128400000
	87.1794	129316000		88.6978	139422000		88.776	141644000		88.219	139863000		88.4417	128412000
	87.2393	129325000		88.7613	139549000		88.8376	141662000		88.2791	139908000		88.5056	128440000
	87.3011	129287000		88.8216	139520000		88.8999	141665000		88.3428	140024000		88.5677	128540000
	87.3635	129383000		88.8851	139578000		88.9622	141729000		88.4053	140112000		88.6278	128578000
	87.424	129356000		88.9473	139624000		89.0238	141667000		88.4672	140091000		88.6924	128662000
	87.4864	129420000		89.0101	139567000		89.088	141780000		88.5303	140194000		88.7519	128677000
	87.5451	129471000		89.0736	139656000		89.1484	141700000		88.5885	140175000		88.8158	128677000
	87.6069	129448000		89.1339	139605000		89.2131	141701000		88.6541	140226000		88.8779	128798000
	87.6692	129589000		89.1974	139623000		89.2754	141794000		88.7141	140275000		88.9387	128769000
	87.7298	129592000		89.2571	139632000		89.3364	141741000		88.7747	140235000		89.0038	128909000
	87.7909	129721000		89.3212	139574000		89.4012	141783000		88.8397	140302000		89.0627	128935000
	87.8509	129795000		89.3834	139671000		89.4603	141726000		88.8991	140324000		89.1273	129008000
	87.9114	129810000		89.4438	139611000		89.5245	141780000		88.9641	140376000		89.1893	129076000
	87.9738	129932000		89.5073	139645000		89.5868	141871000		89.0241	140436000		89.2495	129036000
	88.0331	129927000		89.5688	139672000		89.6465	141797000		89.0873	140362000		89.3134	129074000
	88.0955	129987000		89.6311	139601000		89.7119	141895000		89.1491	140435000		89.3736	129022000
	88.1566	130003000		89.6945	139706000		89.7717	141865000		89.2098	140346000		89.4375	128953000
	88.2184	129951000		89.7536	139650000		89.8358	141947000		89.2735	140390000		89.4983	128988000
	88.2795	130060000		89.8171	139679000		89.8981	141993000		89.3354	140400000		89.5616	128834000
	88.3389	130024000		89.8781	139688000		89.9604	141970000		89.3948	140347000		89.6236	128892000
	88.4025	130110000		89.9409	139605000		90.0233	142069000		89.4598	140326000		89.685	128822000
	88.4624	130170000		90.0044	139650000		90.0831	142022000		89.518	140273000		89.7489	128901000
	88.5229	130187000		90.066	139586000		90.1478	142083000		89.583	140210000		89.811	128916000
	88.5865	130331000		90.1288	139591000		90.2095	142110000		89.6442	140233000		89.873	128909000
	88.6458	130326000		90.1922	139603000		90.2705	142036000		89.7043	140183000		89.9369	128992000
	88.707	130389000		90.2532	139559000		90.3359	142124000		89.7692	140290000		89.9965	128991000
	88.7681	130430000		90.3173	139720000		90.3982	142098000		89.8299	140240000		90.0604	129046000
	88.8299	130407000		90.3789	139789000		90.4586	142176000		89.893	140285000		90.1224	129098000
	88.8923	130500000		90.4417	139893000		90.5233	142230000		89.9549	140339000		90.1851	128972000
	88.9528	130408000		90.5039	140020000		90.5844	142237000		90.0162	140317000		90.2484	128997000
	89.0152	130402000		90.5668	140021000		90.6485	142337000		90.0805	140436000		90.3067	128871000
	89.0745	130431000		90.6303	140178000		90.7095	142306000		90.1393	140463000		90.3724	128895000
	89.1357	130409000		90.6906	140174000		90.7724	142399000		90.2043	140592000		90.4326	128842000
	89.1993	130545000		90.7541	140251000		90.8347	142531000		90.2643	140726000		90.4934	128815000
	89.2574	130578000		90.8169	140312000		90.8957	142529000		90.328	140762000		90.5586	128939000
	89.3197	130672000		90.8791	140261000		90.963	142696000		90.3899	140926000		90.6169	128952000
	89.3809	130736000		90.9432	140342000		91.0209	142698000		90.4524	140976000		90.6808	129018000
	89.4433	130702000		91.0029	140285000		91.0857	142851000		90.5162	141101000		90.7434	129139000
	89.505	130820000		91.0664	140323000		91.1486	142914000		90.5756	141230000		90.8049	129160000
	89.5643	130780000		91.1274	140363000		91.2102	142892000		90.6393	141244000		90.87	129284000
	89.6267	130843000		91.1902	140331000		91.2725	142957000		90.7006	141348000		90.9296	129284000
	89.686	130887000		91.2537	140439000		91.3335	142961000		90.7612	141362000		90.9929	129390000
	89.7484	130838000		91.3152	140416000		91.3976	143041000		90.825	141402000		91.053	129476000
	89.8108	130952000		91.3787	140499000		91.4593	143128000		90.8863	141445000		91.1157	129451000
	89.8701	130938000		91.4384	140559000		91.5228	143085000		90.9488	141335000		91.1777	129468000
	89.9331	130991000		91.5025	140505000		91.5863	143171000		91.0119	141423000		91.2385	129407000
	89.993	131000000		91.566	140589000		91.6467	143120000		91.0713	141356000		91.3024	129403000
	90.0572	130942000		91.6263	140548000		91.7109	143234000		91.1363	141398000		91.3639	129430000
	90.1178	130971000		91.6885	140591000		91.7732	143272000		91.1957	141472000		91.4259	129334000
	90.1783	130874000		91.7495	140676000		91.8354	143232000		91.2582	141473000		91.4904	129430000
	90.2395	130913000		91.8142	140667000		91.8977	143311000		91.3225	141544000		91.5494	129397000
	90.2988	130949000		91.8758	140814000		91.9575	143266000		91.3819	141549000		91.6126	129495000
	90.3612	130916000		91.9374	140789000		92.0229	143341000		91.4457	141598000		91.6753	129530000
	90.4235	131050000		92.0009	140851000		92.0851	143436000		91.5051	141657000		91.7355	129498000
	90.4823	131054000		92.0618	140886000		92.1468	143409000		91.5688	141570000		91.8006	129505000
	90.5452	131117000		92.1265	140889000		92.2116	143515000		91.632	141642000		91.8602	129462000
	90.6052	131123000		92.1881	140988000		92.2713	143512000		91.6914	141558000		91.9247	129480000
	90.6682	131056000		92.2485	140924000		92.3361	143652000		91.7563	141664000		91.9855	129539000
	90.7305	131137000		92.312	140908000		92.3984	143716000		91.8182	141690000		92.0469	129497000
	90.7911	131072000		92.3729	140900000		92.46	143723000		91.8783	141710000		92.1108	129610000
	90.8547	131098000		92.437	140843000		92.5229	143848000		91.942	141768000		92.1704	129624000
	90.9134	131166000		92.4992	140923000		92.5827	143888000		92.002	141721000		92.2343	129725000
	90.9751	131157000		92.5596	140894000		92.6481	143992000		92.0658	141790000		92.297	129814000
	91.0375	131301000		92.623	140969000		92.7085	144082000		92.1277	141854000		92.3559	129830000
	91.0968	131307000		92.684	141000000		92.7708	144039000		92.1902	141862000		92.4204	130001000
	91.161	131371000		92.7487	140996000		92.8343	144141000		92.252	142033000		92.4794	130098000
	91.2191	131423000		92.8122	141151000		92.8947	144095000		92.3121	141986000		92.5433	130283000
	91.2827	131406000		92.8719	141153000		92.9613	144129000		92.3777	142102000		92.6047	130411000
	91.3457	131549000		92.9341	141282000		93.0211	144108000		92.4371	142107000		92.6667	130429000
	91.4038	131529000		92.9951	141347000		93.0827	144030000		92.499	142040000		92.73	130558000
	91.4674	131647000		93.0592	141401000		93.145	144101000		92.5608	142086000		92.7896	130545000
	91.5267	131705000		93.1233	141514000		93.2079	144086000		92.6227	142029000		92.8535	130634000
	91.5897	131691000		93.1842	141511000		93.2727	144174000		92.6871	142070000		92.9155	130653000
	91.6527	131829000		93.2483	141586000		93.3337	144284000		92.749	142048000		92.9763	130616000
	91.709	131777000		93.3074	141596000		93.3947	144275000		92.8115	142012000		93.0402	130623000
	91.775	131895000		93.3715	141564000		93.4608	144415000		92.8727	142092000		93.0998	130597000
	91.8325	131920000		93.4356	141677000		93.5187	144374000		92.9334	141983000		93.1637	130668000
	91.8967	131987000		93.4953	141638000		93.5853	144471000		92.9971	142009000		93.2251	130740000
	91.9572	132083000		93.5588	141703000		93.6451	144515000		93.0572	141991000		93.2871	130727000
	92.0166	132099000		93.6216	141741000		93.7073	144512000		93.1197	141990000		93.3504	130841000
	92.0808	132163000		93.6844	141724000		93.7709	144596000		93.1822	142080000		93.4106	130838000
	92.1407	132198000		93.7485	141792000		93.8306	144597000		93.2428	142075000		93.4745	130919000
	92.2018	132198000		93.8089	141722000		93.896	144685000		93.3078	142162000		93.5359	130974000
	92.2648	132368000		93.8717	141770000		93.9577	144783000		93.3666	142255000		93.5967	130962000
	92.3242	132309000		93.9333	141766000		94.0206	144746000		93.4291	142287000		93.66	131070000
	92.3865	132302000		93.9968	141747000		94.0835	144875000		93.4916	142468000		93.7202	131073000
	92.4452	132256000		94.0602	141879000		94.1433	144838000		93.551	142454000		93.7847	131131000
	92.5113	132269000		94.1187	141852000		94.2055	144934000		93.6141	142613000		93.8455	131201000
	92.5712	132329000		94.1834	141952000		94.2666	144961000		93.676	142656000		93.9082	131197000
	92.6317	132319000		94.2444	141995000		94.3288	144889000		93.7385	142678000		93.9708	131321000
	92.6935	132395000		94.3078	141980000		94.3923	144954000		93.7998	142748000		94.0316	131311000
	92.7522	132439000		94.3701	142071000		94.4527	144951000		93.8604	142755000		94.0961	131372000
	92.8164	132458000		94.4298	142060000		94.5163	145017000		93.9254	142852000		94.1576	131420000
	92.8782	132565000		94.497	142143000		94.5792	145090000		93.9854	142930000		94.2202	131405000
	92.9369	132505000		94.5542	142188000		94.6402	145049000		94.0492	142932000		94.2823	131469000
	92.9993	132576000		94.6189	142192000		94.7049	145138000		94.1123	143068000		94.3418	131438000
	93.0586	132593000		94.6824	142318000		94.7647	145088000		94.1699	143020000		94.4057	131469000
	93.121	132666000		94.7421	142282000		94.8289	145178000		94.2354	143140000		94.4678	131522000
	93.184	132774000		94.8056	142371000		94.8905	145211000		94.2961	143146000		94.5286	131442000
	93.2433	132800000		94.8665	142411000		94.9528	145162000		94.3586	143138000		94.5925	131492000
	93.3087	132846000		94.93	142433000		95.0163	145227000		94.4211	143205000		94.652	131390000
	93.3662	132860000		94.9928	142554000		95.0748	145193000		94.4805	143193000		94.7166	131423000
	93.4304	132848000		95.0544	142593000		95.1402	145270000		94.5467	143214000		94.778	131453000
	93.4897	132972000		95.1192	142680000		95.2019	145351000		94.6055	143213000		94.8388	131460000
	93.5497	132911000		95.1776	142715000		95.2648	145323000		94.668	143163000		94.9021	131554000
	93.6145	132969000		95.2423	142721000		95.3277	145429000		94.7311	143257000		94.9623	131555000
	93.6719	132936000		95.3052	142855000		95.3875	145408000		94.7906	143147000		95.0262	131612000
	93.7349	132948000		95.3655	142810000		95.4516	145492000		94.8561	143185000		95.0888	131680000
	93.7955	133016000		95.4308	142894000		95.5132	145511000		94.9149	143149000		95.1515	131662000
	93.8536	133027000		95.4887	142934000		95.5774	145450000		94.9775	143077000		95.2141	131757000
	93.9166	133096000		95.5547	142921000		95.6384	145518000		95.04	143123000		95.2762	131712000
	93.9753	133138000		95.6175	143013000		95.6988	145496000		95.0994	143059000		95.3395	131768000
	94.0383	133137000		95.6754	142969000		95.763	145590000		95.1656	143105000		95.3996	131773000
	94.0994	133245000		95.7413	143005000		95.8259	145688000		95.2256	143135000		95.4629	131764000
	94.1593	133167000		95.8023	142979000		95.8888	145721000		95.2881	143115000		95.5256	131839000
	94.2223	133207000		95.8657	142943000		95.9517	145830000		95.3512	143187000		95.5864	131853000
	94.281	133183000		95.9298	143034000		96.0114	145796000		95.41	143121000		95.6491	131930000
	94.344	133143000		95.9889	142981000		96.0762	145897000		95.475	143257000		95.7111	132008000
	94.4058	133171000		96.0524	143031000		96.1385	145946000		95.535	143278000		95.7744	131961000
	94.4663	133131000		96.1146	143054000		96.2001	145933000		95.5975	143296000		95.8383	132069000
	94.5281	133178000		96.1781	142996000		96.263	146028000		95.66	143410000		95.8991	132051000
	94.588	133215000		96.239	143018000		96.324	145974000		95.7207	143489000		95.963	132155000
	94.6522	133231000		96.2975	142919000		96.3888	146083000		95.7844	143655000		96.0231	132237000
	94.7128	133373000		96.3622	142951000		96.448	146082000		95.8444	143820000		96.0877	132233000
	94.7733	133340000		96.422	142948000		96.5127	146011000		95.907	143841000		96.151	132308000
	94.8363	133464000		96.4867	142913000		96.5744	146058000		95.9707	144020000		96.2105	132308000
	94.8938	133470000		96.5501	143011000		96.6354	145946000		96.0301	143992000		96.2738	132359000
	94.9586	133520000		96.6111	142965000		96.7002	146003000		96.0951	144138000		96.3365	132416000
	95.0191	133582000		96.6745	143038000		96.7612	145986000		96.1551	144169000		96.3991	132332000
	95.0803	133516000		96.7355	143080000		96.8241	145966000		96.2189	144201000		96.4624	132407000
	95.1421	133527000		96.7977	143122000		96.887	146078000		96.2814	144276000		96.522	132324000
	95.202	133511000		96.8612	143232000		96.9468	146028000		96.3408	144246000		96.5865	132388000
	95.2637	133520000		96.9215	143234000		97.0115	146106000		96.4051	144258000		96.6485	132418000
	95.3255	133629000		96.9856	143301000		97.072	146112000		96.4658	144200000		96.7106	132385000
	95.3861	133552000		97.0466	143309000		97.1367	146110000		96.5295	144139000		96.7732	132400000
	95.449	133591000		97.1101	143297000		97.1984	146213000		96.592	144178000		96.834	132315000
	95.5078	133576000		97.1735	143400000		97.2594	146202000		96.6514	144091000		96.8973	132303000
	95.5713	133630000		97.2332	143351000		97.326	146355000		96.7158	144232000		96.9594	132265000
	95.6325	133728000		97.2973	143417000		97.3845	146455000		96.7746	144286000		97.0233	132198000
	95.6918	133772000		97.3577	143458000		97.4505	146489000		96.8396	144333000		97.0853	132320000
	95.756	133862000		97.4212	143441000		97.5103	146649000		96.9021	144414000		97.1448	132275000
	95.8135	133930000		97.4852	143535000		97.572	146614000		96.9608	144398000		97.2088	132412000
	95.8765	133935000		97.5456	143513000		97.6368	146753000		97.0252	144480000		97.2708	132433000
	95.9395	134134000		97.6109	143554000		97.699	146791000		97.0871	144508000		97.3335	132424000
	95.9988	134149000		97.67	143577000		97.7613	146807000		97.1508	144469000		97.3974	132510000
	96.0618	134344000		97.7341	143581000		97.8236	146888000		97.2115	144499000		97.4563	132495000
	96.1211	134414000		97.7969	143748000		97.8834	146872000		97.2715	144365000		97.5208	132573000
	96.1835	134521000		97.8573	143728000		97.95	147004000		97.3377	144431000		97.581	132637000
	96.2446	134615000		97.922	143825000		98.0085	147054000		97.3971	144448000		97.6437	132636000
	96.3058	134615000		97.9823	143877000		98.0733	147045000		97.4603	144437000		97.7082	132788000
	96.3676	134676000		98.0446	143914000		98.1374	147152000		97.5228	144504000		97.7665	132752000
	96.4269	134663000		98.1086	144018000		98.1953	147071000		97.5822	144465000		97.8323	132928000
	96.4905	134642000		98.169	144013000		98.2607	147158000		97.6478	144566000		97.8918	132998000
	96.5522	134733000		98.2331	144098000		98.3217	147155000		97.7053	144653000		97.9551	133078000
	96.6103	134674000		98.2947	144161000		98.3847	147056000		97.7697	144631000		98.0178	133180000
	96.6745	134754000		98.3575	144181000		98.4475	147049000		97.8322	144815000		98.078	133179000
	96.7332	134722000		98.4209	144344000		98.5086	146910000		97.8928	144810000		98.1437	133243000
	96.7962	134663000		98.4813	144319000		98.574	146972000		97.9578	144969000		98.2039	133272000
	96.858	134647000		98.5441	144391000		98.6325	146983000		98.0172	144957000		98.2653	133232000
	96.9161	134488000		98.6045	144437000		98.6954	146963000		98.0803	144966000		98.3311	133346000
	96.9803	134484000		98.6679	144427000		98.7601	147083000		98.141	145007000		98.3894	133288000
	97.039	134522000		98.732	144522000		98.8187	147038000		98.2035	144914000		98.4527	133417000
	97.102	134583000		98.7911	144484000		98.8834	147192000		98.2654	144941000		98.5141	133420000
	97.1631	134823000		98.8571	144534000		98.9445	147255000		98.326	144938000		98.578	133360000
	97.2243	134812000		98.9168	144527000		99.008	147288000		98.3898	144873000		98.6419	133407000
	97.2861	134900000		98.9797	144468000		99.0709	147343000		98.4529	144956000		98.7002	133370000
	97.3484	134942000		99.0431	144514000		99.1319	147330000		98.5117	144881000		98.7648	133402000
	97.412	135064000		99.1035	144436000		99.1967	147456000		98.576	144932000		98.8256	133370000
	97.4726	135180000		99.1676	144458000		99.2565	147516000		98.6361	144861000		98.8895	133348000
	97.5313	135239000		99.2267	144480000		99.3212	147523000		98.6992	144840000		98.9515	133459000
	97.5943	135353000		99.2926	144486000		99.3835	147638000		98.7611	144873000		99.0123	133435000
	97.6542	135434000		99.3542	144586000		99.4439	147595000		98.8211	144800000		99.0768	133608000
	97.716	135473000		99.417	144572000		99.5074	147743000		98.8855	144885000		99.1383	133676000
	97.7771	135655000		99.4811	144671000		99.5678	147823000		98.9461	144891000		99.1997	133727000
	97.8389	135625000		99.5402	144662000		99.6338	147891000		99.0098	144932000		99.2623	133820000
	97.9	135716000		99.6068	144727000		99.6942	147991000		99.0711	144991000		99.3219	133830000
	97.96	135690000		99.669	144778000		99.7553	147957000		99.1299	144984000		99.3858	133924000
	98.0217	135654000		99.73	144764000		99.82	148038000		99.1955	145138000		99.4453	133985000
	98.0829	135663000		99.7947	144834000		99.8804	148009000		99.2549	145270000		99.5086	133960000
	98.1428	135565000		99.8544	144820000		99.944	147950000		99.3193	145357000		99.5719	134054000
	98.2058	135577000		99.9173	144835000		100.006	147990000		99.3811	145601000		99.6309	133997000
	98.2651	135580000		99.9801	144912000		100.068	147917000		99.4399	145639000		99.696	134098000
	98.3293	135565000		100.041	144856000		100.131	147992000		99.5043	145846000		99.7562	134103000
	98.3886	135700000		100.105	144935000		100.191	148010000		99.5662	145873000		99.8201	134083000
	98.4504	135645000		100.165	144910000		100.253	148012000		99.6275	145934000		99.8815	134091000
	98.5115	135705000		100.228	144944000		100.317	148090000		99.6912	146053000		99.9411	133977000
	98.5721	135696000		100.292	144960000		100.376	148050000		99.7494	146097000		100.006	134010000
	98.6332	135708000		100.353	144901000		100.441	148154000		99.8168	146250000		100.066	134019000
	98.6944	135775000		100.417	144944000		100.502	148199000		99.875	146316000		100.129	133981000
	98.7562	135791000		100.477	144881000		100.564	148182000		99.9369	146372000		100.192	134024000
	98.8173	135847000		100.541	144895000		100.628	148268000		99.9975	146451000		100.253	133906000
	98.8773	135893000		100.603	144979000		100.687	148214000		100.058	146393000		100.317	133968000
	98.9408	135986000		100.664	144960000		100.753	148314000		100.122	146459000		100.377	133973000
	99.0026	136085000		100.729	145117000		100.813	148326000		100.183	146433000		100.44	134072000
	99.0631	136051000		100.79	145140000		100.876	148290000		100.246	146422000		100.504	134201000
	99.1268	136126000		100.852	145280000		100.94	148335000		100.309	146451000		100.563	134283000
	99.1842	136043000		100.915	145379000		100.999	148282000		100.367	146345000		100.628	134398000
	99.2478	136104000		100.976	145407000		101.065	148378000		100.433	146392000		100.689	134443000
	99.3084	136176000		101.039	145500000		101.125	148413000		100.491	146321000		100.752	134385000
	99.3701	136178000		101.101	145508000		101.189	148419000		100.556	146332000		100.815	134422000
	99.4313	136275000		101.164	145544000		101.251	148531000		100.616	146457000		100.875	134313000
	99.49	136273000		101.226	145621000		101.312	148462000		100.678	146451000		100.939	134362000
	99.553	136363000		101.288	145587000		101.377	148579000		100.742	146611000		100.998	134351000
	99.6147	136431000		101.353	145691000		101.437	148607000		100.803	146628000		101.061	134391000
	99.6759	136350000		101.412	145686000		101.5	148592000		100.865	146642000		101.124	134508000
	99.7395	136428000		101.475	145790000		101.562	148635000		100.927	146699000		101.185	134580000
	99.7976	136349000		101.539	145866000		101.623	148587000		100.987	146659000		101.249	134696000
	99.8593	136399000		101.597	145908000		101.688	148698000		101.051	146750000		101.31	134801000
	99.9199	136479000		101.662	146022000		101.75	148750000		101.111	146724000		101.372	134791000
	99.9804	136486000		101.723	146088000		101.812	148749000		101.174	146730000		101.436	134909000
	100.043	136584000		101.789	146178000		101.875	148855000		101.236	146786000		101.496	134857000
	100.102	136587000		101.849	146365000		101.936	148757000		101.296	146723000		101.561	134999000
	100.166	136715000		101.913	146369000		102.001	148817000		101.361	146820000		101.621	135006000
	100.225	136818000		101.975	146520000		102.062	148778000		101.421	146823000		101.684	134937000
	100.286	136828000		102.035	146544000		102.126	148707000		101.485	146836000		101.746	134916000
	100.35	136950000		102.101	146660000		102.188	148800000		101.547	146897000		101.806	134829000
	100.408	136934000		102.161	146736000		102.247	148808000		101.607	146881000		101.871	134870000
	100.473	137029000		102.224	146731000		102.313	148938000		101.671	146991000		101.933	134875000
	100.531	137063000		102.288	146799000		102.373	149012000		101.73	146963000		101.994	134934000
	100.593	137027000		102.349	146794000		102.435	149067000		101.793	146947000		102.057	134999000
	100.657	137069000		102.413	146827000		102.498	149250000		101.855	147016000		102.117	135004000
	100.714	137029000		102.474	146895000		102.559	149229000		101.917	146965000		102.183	135140000
	100.778	137009000		102.538	146810000		102.624	149363000		101.98	147075000		102.243	135194000
	100.839	137024000		102.599	146833000		102.685	149422000		102.04	147064000		102.305	135278000
	100.899	136896000		102.657	146747000		102.749	149472000		102.104	147114000		102.368	135432000
	100.961	136964000		102.721	146701000		102.812	149585000		102.165	147171000		102.428	135417000
	101.02	136869000		102.783	146671000		102.873	149646000		102.225	147120000		102.492	135529000
	101.084	136918000		102.845	146564000		102.939	149791000		102.29	147190000		102.554	135523000
	101.144	136986000		102.908	146614000		102.995	149899000		102.349	147127000		102.616	135591000
	101.206	136985000		102.968	146608000		103.061	149916000		102.412	147145000		102.678	135660000
	101.268	137093000		103.034	146633000		103.125	150070000		102.477	147274000		102.74	135625000
	101.327	137114000		103.095	146694000		103.185	150018000		102.537	147236000		102.805	135747000
	101.39	137176000		103.157	146665000		103.249	150137000		102.599	147364000		102.867	135764000
	101.451	137245000		103.221	146790000		103.311	150169000		102.661	147392000		102.93	135778000
	101.512	137170000		103.282	146769000		103.374	150221000		102.724	147454000		102.99	135788000
	101.573	137255000		103.347	146835000		103.435	150345000		102.787	147527000		103.048	135702000
	101.633	137231000		103.407	146892000		103.495	150375000		102.846	147523000		103.115	135787000
	101.696	137346000		103.469	146917000		103.563	150498000		102.912	147634000		103.177	135788000
	101.757	137458000		103.533	147020000		103.621	150541000		102.969	147646000		103.24	135835000
	101.817	137481000		103.593	147070000		103.684	150533000		103.034	147661000		103.304	135902000
	101.88	137600000		103.657	147148000		103.748	150657000		103.096	147764000		103.362	135869000
	101.94	137603000		103.719	147267000		103.808	150597000		103.157	147695000		103.427	135961000
	102.002	137673000		103.78	147250000		103.873	150725000		103.22	147778000		103.487	135957000
	102.063	137753000		103.845	147360000		103.933	150757000		103.281	147781000		103.55	135994000
	102.124	137722000		103.904	147344000		103.997	150745000		103.344	147808000		103.612	136117000
	102.186	137815000		103.97	147408000		104.06	150823000		103.405	147860000		103.672	136095000
	102.246	137795000		104.03	147447000		104.119	150782000		103.466	147841000		103.737	136203000
	102.309	137897000		104.091	147421000		104.183	150880000		103.529	147944000		103.796	136187000
	102.368	137977000		104.157	147482000		104.244	150869000		103.592	147966000		103.86	136199000
	102.43	137967000		104.215	147478000		104.308	150815000		103.654	148023000		103.924	136225000
	102.493	138031000		104.28	147510000		104.369	150893000		103.716	148155000		103.984	136141000
	102.552	137989000		104.341	147572000		104.43	150808000		103.777	148109000		104.047	136207000
	102.615	137998000		104.402	147511000		104.495	150905000		103.84	148223000		104.109	136135000
	102.675	138033000		104.466	147552000		104.556	150935000		103.901	148226000		104.17	136189000
	102.737	137935000		104.526	147509000		104.621	150842000		103.963	148262000		104.232	136346000
	102.8	137972000		104.591	147545000		104.684	150908000		104.025	148320000		104.294	136345000
	102.86	137850000		104.652	147582000		104.742	150803000		104.087	148293000		104.357	136475000
	102.923	137884000		104.713	147538000		104.808	150889000		104.149	148378000		104.417	136478000
	102.983	137865000		104.779	147588000		104.868	150890000		104.209	148351000		104.481	136535000
	103.044	137792000		104.839	147555000		104.933	150862000		104.272	148355000		104.544	136585000
	103.107	137835000		104.903	147590000		104.995	151035000		104.334	148417000		104.603	136533000
	103.166	137849000		104.964	147683000		105.053	151022000		104.394	148360000		104.669	136591000
	103.231	137996000		105.026	147634000		105.121	151186000		104.459	148471000		104.731	136510000
	103.29	138122000		105.091	147702000		105.18	151190000		104.519	148474000		104.793	136523000
	103.352	138180000		105.151	147660000		105.243	151111000		104.583	148472000		104.854	136604000
	103.414	138340000		105.215	147681000		105.306	151148000		104.644	148509000		104.914	136598000
	103.475	138376000		105.277	147723000		105.367	151052000		104.705	148440000		104.978	136703000
	103.538	138502000		105.34	147704000		105.431	151152000		104.769	148538000		105.04	136668000
	103.598	138604000		105.402	147775000		105.492	151125000		104.828	148527000		105.101	136711000
	103.66	138623000		105.462	147794000		105.557	151115000		104.893	148538000		105.164	136777000
	103.723	138751000		105.526	147859000		105.618	151144000		104.954	148590000		105.225	136746000
	103.78	138782000		105.588	147969000		105.68	151066000		105.012	148534000		105.29	136841000
	103.844	138891000		105.651	147945000		105.743	151176000		105.076	148626000		105.349	136800000
	103.905	138964000		105.715	148045000		105.803	151156000		105.135	148605000		105.411	136824000
	103.967	138907000		105.773	148026000		105.864	151191000		105.201	148632000		105.473	136877000
	104.027	138989000		105.839	148121000		105.929	151273000		105.263	148704000		105.534	136828000
	104.087	138933000		105.899	148197000		105.989	151197000		105.321	148730000		105.598	136927000
	104.15	138999000		105.962	148221000		106.054	151323000		105.386	148907000		105.658	136903000
	104.21	139017000		106.026	148319000		106.114	151316000		105.446	149015000		105.721	136919000
	104.272	138962000		106.088	148292000		106.177	151371000		105.509	149102000		105.784	136951000
	104.334	139024000		106.151	148397000		106.24	151432000		105.57	149264000		105.842	136881000
	104.393	139005000		106.214	148447000		106.3	151407000		105.632	149280000		105.908	136945000
	104.459	139080000		106.276	148385000		106.365	151531000		105.695	149470000		105.968	136958000
	104.517	139125000		106.342	148451000		106.427	151525000		105.755	149499000		106.032	137005000
	104.578	139102000		106.401	148392000		106.489	151557000		105.82	149573000		106.094	137111000
	104.641	139227000		106.464	148494000		106.552	151655000		105.882	149640000		106.154	137072000
	104.701	139146000		106.524	148576000		106.613	151629000		105.94	149580000		106.218	137168000
	104.764	139273000		106.587	148601000		106.677	151825000		106.005	149642000		106.279	137192000
	104.825	139291000		106.65	148752000		106.739	151836000		106.065	149539000		106.342	137287000
	104.884	139287000		106.711	148760000		106.801	151926000		106.128	149482000		106.404	137374000
	104.946	139366000		106.775	148905000		106.862	152015000		106.189	149512000		106.464	137389000
	105.006	139321000		106.837	149010000		106.924	152031000		106.251	149442000		106.53	137515000
	105.071	139377000		106.9	149020000		106.989	152179000		106.314	149506000		106.59	137521000
	105.128	139417000		106.963	149126000		107.05	152264000		106.374	149481000		106.653	137550000
	105.191	139331000		107.025	149120000		107.111	152334000		106.438	149445000		106.715	137659000
	105.254	139441000		107.086	149211000		107.175	152491000		106.5	149452000		106.774	137637000
	105.31	139359000		107.149	149249000		107.234	152492000		106.559	149372000		106.84	137750000
	105.377	139475000		107.211	149236000		107.3	152661000		106.624	149460000		106.9	137756000
	105.435	139502000		107.276	149319000		107.361	152668000		106.684	149438000		106.965	137817000
	105.497	139540000		107.335	149279000		107.423	152735000		106.746	149446000		107.027	137918000
	105.559	139605000		107.401	149366000		107.486	152774000		106.81	149540000		107.087	137939000
	105.616	139556000		107.461	149416000		107.547	152747000		106.869	149501000		107.152	138050000
	105.68	139570000		107.523	149375000		107.611	152865000		106.934	149610000		107.211	138057000
	105.741	139510000		107.587	149451000		107.673	152859000		106.994	149608000		107.275	138070000
	105.803	139419000		107.646	149391000		107.734	152889000		107.058	149640000		107.336	138135000
	105.866	139452000		107.71	149439000		107.797	152909000		107.119	149677000		107.397	138058000
	105.923	139346000		107.771	149413000		107.858	152785000		107.179	149602000		107.462	138064000
	105.987	139485000		107.837	149384000		107.923	152844000		107.245	149730000		107.524	138025000
	106.046	139521000		107.898	149447000		107.985	152841000		107.304	149773000		107.586	138006000
	106.108	139587000		107.957	149415000		108.047	152895000		107.366	149845000		107.648	138054000
	106.17	139707000		108.023	149500000		108.109	152944000		107.43	149997000		107.71	138049000
	106.228	139768000		108.085	149544000		108.17	152898000		107.49	149982000		107.774	138177000
	106.292	139889000		108.147	149489000		108.236	152988000		107.553	150178000		107.835	138210000
	106.353	139966000		108.209	149599000		108.295	152988000		107.614	150213000		107.898	138268000
	106.414	139971000		108.269	149602000		108.358	153029000		107.676	150293000		107.96	138368000
	106.477	140097000		108.334	149717000		108.422	153115000		107.739	150370000		108.021	138339000
	106.535	140026000		108.395	149764000		108.483	153059000		107.801	150333000		108.085	138430000
	106.598	140184000		108.458	149774000		108.549	153149000		107.864	150452000		108.145	138427000
	106.658	140230000		108.523	149900000		108.607	153118000		107.926	150506000		108.208	138480000
	106.72	140310000		108.581	149881000		108.673	153164000		107.988	150548000		108.27	138547000
	106.782	140395000		108.647	149971000		108.736	153209000		108.05	150650000		108.332	138499000
	106.839	140440000		108.707	150026000		108.795	153176000		108.11	150594000		108.395	138582000
	106.905	140529000		108.771	149979000		108.861	153289000		108.174	150693000		108.455	138534000
	106.964	140534000		108.833	150054000		108.922	153262000		108.236	150687000		108.519	138534000
	107.025	140474000		108.891	150004000		108.986	153278000		108.297	150671000		108.581	138544000
	107.088	140498000		108.957	150093000		109.048	153338000		108.359	150738000		108.642	138470000
	107.147	140376000		109.017	150114000		109.108	153289000		108.419	150721000		108.707	138549000
	107.212	140431000		109.079	150118000		109.174	153443000		108.484	150832000		108.767	138508000
	107.272	140444000		109.143	150213000		109.236	153404000		108.544	150817000		108.834	138488000
	107.332	140436000		109.202	150185000		109.297	153409000		108.608	150826000		108.892	138533000
	107.395	140481000		109.266	150206000		109.36	153479000		108.67	150836000		108.954	138502000
	107.452	140438000		109.328	150246000		109.421	153485000		108.729	150748000		109.02	138579000
	107.517	140468000		109.39	150173000		109.485	153619000		108.794	150837000		109.08	138563000
	107.577	140427000		109.454	150259000		109.546	153644000		108.855	150848000		109.144	138654000
	107.637	140337000		109.513	150264000		109.609	153711000		108.918	150891000		109.204	138756000
	107.7	140368000		109.578	150393000		109.671	153804000		108.979	150960000		109.266	138810000
	107.758	140281000		109.639	150455000		109.733	153792000		109.038	150958000		109.329	138960000
	107.823	140371000		109.701	150449000		109.798	153981000		109.104	151054000		109.392	138987000
	107.881	140382000		109.765	150545000		109.858	154001000		109.164	151040000		109.456	139058000
	107.944	140372000		109.825	150519000		109.921	154083000		109.226	151089000		109.517	139118000
	108.005	140442000		109.889	150598000		109.985	154128000		109.288	151265000		109.578	139137000
	108.065	140477000		109.948	150660000		110.046	154079000		109.35	151224000		109.642	139263000
	108.129	140587000		110.011	150624000		110.11	154209000		109.413	151240000		109.702	139209000
	108.189	140707000		110.075	150702000		110.17	154216000		109.474	151170000		109.765	139187000
	108.251	140732000		110.133	150647000		110.233	154284000		109.536	151196000		109.827	139160000
	108.314	140914000		110.196	150721000		110.296	154403000		109.598	151288000		109.89	138979000
	108.371	140911000		110.259	150708000		110.358	154354000		109.658	151326000		109.953	139004000
	108.435	141128000		110.32	150634000		110.421	154508000		109.723	151478000		110.013	138910000
	108.495	141238000		110.383	150604000		110.482	154490000		109.783	151536000		110.078	138908000
	108.557	141372000		110.442	150512000		110.545	154524000		109.846	151594000		110.141	138856000
	108.619	141518000		110.507	150515000		110.607	154577000		109.908	151757000		110.201	138795000
	108.679	141601000		110.569	150581000		110.67	154486000		109.968	151737000		110.264	138908000
	108.742	141715000		110.63	150546000		110.733	154579000		110.032	151860000		110.326	138869000
	108.802	141789000		110.694	150622000		110.793	154528000		110.092	151857000		110.388	138898000
	108.865	141789000		110.753	150566000		110.859	154491000		110.157	151880000		110.449	138921000
	108.926	141927000		110.817	150636000		110.92	154478000		110.22	151929000		110.512	138866000
	108.984	141879000		110.877	150664000		110.981	154406000		110.279	151884000		110.576	138972000
	109.051	142039000		110.939	150609000		111.046	154526000		110.343	151950000		110.635	138948000
	109.109	142091000		111.004	150609000		111.106	154524000		110.403	151877000		110.701	138991000
	109.172	142104000		111.063	150602000		111.167	154614000		110.463	151845000		110.76	139005000
	109.233	142191000		111.125	150652000		111.231	154732000		110.526	151904000		110.823	138966000
	109.293	142171000		111.188	150732000		111.294	154754000		110.587	151828000		110.888	139098000
	109.356	142223000		111.249	150728000		111.358	154892000		110.651	151935000		110.947	139130000
	109.416	142183000		111.311	150838000		111.417	154883000		110.712	151947000		111.01	139281000
	109.477	142122000		111.369	150836000		111.481	154955000		110.775	151969000		111.071	139392000
	109.54	142231000		111.434	150921000		111.544	155092000		110.837	152037000		111.135	139432000
	109.599	142154000		111.494	151016000		111.606	155079000		110.897	152026000		111.197	139588000
	109.667	142273000		111.555	150981000		111.671	155275000		110.962	152146000		111.259	139601000
	109.724	142284000		111.618	151029000		111.731	155306000		111.022	152213000		111.321	139663000
	109.787	142263000		111.678	151042000		111.794	155413000		111.085	152237000		111.381	139691000
	109.848	142322000		111.738	151118000		111.857	155488000		111.146	152370000		111.446	139671000
	109.907	142282000		111.8	151220000		111.918	155444000		111.207	152339000		111.509	139823000
	109.97	142343000		111.862	151241000		111.982	155583000		111.271	152470000		111.568	139795000
	110.03	142357000		111.924	151334000		112.042	155528000		111.331	152490000		111.631	139863000
	110.091	142296000		111.982	151381000		112.107	155598000		111.395	152546000		111.694	139921000
	110.153	142378000		112.044	151391000		112.169	155630000		111.456	152631000		111.755	139952000
	110.214	142254000		112.107	151545000		112.232	155639000		111.517	152600000		111.818	140109000
	110.277	142275000		112.164	151532000		112.294	155764000		111.58	152697000		111.88	140148000
	110.336	142197000		112.226	151612000		112.355	155768000		111.642	152732000		111.942	140242000
	110.398	142094000		112.285	151653000		112.416	155840000		111.704	152751000		112.004	140321000
	110.461	142137000		112.347	151625000		112.479	155899000		111.766	152836000		112.068	140278000
	110.52	142084000		112.407	151749000		112.541	155876000		111.826	152757000		112.13	140368000
	110.583	142161000		112.466	151675000		112.603	156017000		111.891	152770000		112.19	140308000
	110.643	142195000		112.526	151682000		112.664	155994000		111.951	152728000		112.253	140336000
	110.705	142157000		112.585	151730000		112.727	156084000		112.014	152700000		112.315	140366000
	110.766	142277000		112.644	151649000		112.789	156122000		112.076	152751000		112.379	140316000
	110.825	142193000		112.708	151746000		112.851	156098000		112.135	152718000		112.442	140428000
	110.891	142313000		112.764	151745000		112.915	156196000		112.201	152851000		112.503	140442000
	110.95	142365000		112.825	151748000		112.975	156170000		112.261	152891000		112.566	140529000
	111.012	142456000		112.886	151787000		113.039	156207000		112.324	152921000		112.625	140610000
	111.075	142610000		112.942	151755000		113.1	156263000		112.385	153067000		112.689	140607000
	111.136	142587000		113.004	151849000		113.163	156207000		112.446	153052000		112.753	140741000
	111.198	142711000		113.064	151951000		113.226	156300000		112.511	153250000		112.812	140730000
	111.259	142716000		113.123	151925000		113.287	156276000		112.57	153325000		112.876	140815000
	111.319	142796000		113.184	152045000		113.351	156310000		112.633	153452000		112.935	140833000
	111.38	142881000		113.241	152021000		113.412	156321000		112.696	153560000		112.998	140699000
	111.44	142889000		113.303	152090000		113.474	156230000		112.756	153565000		113.062	140790000
	111.505	143030000		113.36	152134000		113.537	156305000		112.821	153661000		113.122	140804000
	111.564	143085000		113.42	152104000		113.598	156275000		112.881	153644000		113.185	140905000
	111.625	143176000		113.479	152158000		113.663	156340000		112.943	153652000		113.245	141020000
	111.688	143355000		113.536	152213000		113.724	156436000		113.004	153741000		113.309	141013000
	111.746	143362000		113.598	152251000		113.785	156429000		113.064	153689000		113.372	141180000
	111.81	143551000		113.658	152328000		113.85	156599000		113.129	153782000		113.433	141208000
	111.872	143578000		113.713	152299000		113.909	156537000		113.189	153708000		113.496	141341000
	111.931	143684000		113.773	152374000		113.973	156613000		113.253	153691000		113.555	141400000
	111.993	143777000		113.833	152436000		114.034	156673000		113.314	153568000		113.619	141379000
	112.054	143774000		113.89	152403000		114.097	156651000		113.375	153470000		113.683	141493000
	112.117	143904000		113.951	152517000		114.16	156731000		113.439	153473000		113.742	141436000
	112.175	143907000		114.007	152483000		114.221	156747000		113.503	153383000		113.805	141452000
	112.238	143949000		114.065	152475000		114.286	156836000		113.564	153344000		113.867	141425000
	112.299	144002000		114.124	152602000		114.346	156861000		113.626	153362000		113.93	141376000
	112.358	143947000		114.182	152600000		114.409	156789000		113.688	153320000		113.992	141461000
	112.424	144047000		114.24	152699000		114.473	156927000		113.751	153463000		114.054	141392000
	112.483	144023000		114.297	152777000		114.534	156903000		113.811	153510000		114.117	141391000
	112.545	144061000		114.356	152775000		114.597	157037000		113.875	153605000		114.177	141357000
	112.606	144109000		114.415	152879000		114.66	157095000		113.938	153732000		114.24	141195000
	112.666	144007000		114.471	152922000		114.722	157118000		114.001	153758000		114.304	141235000
	112.729	144054000		114.531	153011000		114.786	157271000		114.065	153962000		114.363	141176000
	112.788	143934000		114.589	153075000		114.846	157299000		114.123	153967000		114.427	141223000
	112.851	143916000		114.645	153077000		114.911	157365000		114.186	154109000		114.487	141253000
	112.91	143934000		114.705	153121000		114.97	157434000		114.247	154198000		114.551	141230000
	112.969	143867000		114.761	153157000		115.038	157387000		114.311	154219000		114.614	141343000
	113.033	144001000		114.817	153118000		115.097	157531000		114.372	154363000		114.675	141314000
	113.093	144007000		114.876	153226000		115.161	157491000		114.435	154377000		114.737	141343000
	113.155	144050000		114.932	153205000		115.224	157532000		114.496	154463000		114.799	141339000
	113.215	144116000		114.99	153196000		115.284	157501000		114.558	154496000		114.861	141330000
	113.274	144092000		115.049	153249000		115.35	157368000		114.618	154486000		114.925	141491000
	113.339	144194000		115.104	153182000		115.412	157459000		114.682	154618000		114.985	141480000
	113.4	144177000		115.163	153244000		115.471	157471000		114.744	154598000		115.049	141603000
	113.462	144220000		115.221	153266000		115.536	157557000		114.805	154663000		115.109	141626000
	113.523	144329000		115.277	153204000		115.597	157645000		114.868	154719000		115.172	141689000
	113.581	144304000		115.336	153205000		115.661	157636000		114.93	154644000		115.235	141765000
	113.646	144440000		115.391	153200000		115.724	157799000		114.993	154678000		115.296	141770000
	113.705	144419000		115.45	153113000		115.784	157743000		115.053	154529000		115.359	141821000
	113.768	144461000		115.507	153145000		115.849	157841000		115.117	154554000		115.419	141824000
	113.829	144514000		115.564	153037000		115.911	157879000		115.178	154600000		115.484	141857000
	113.887	144476000		115.622	153014000		115.972	157872000		115.239	154590000		115.546	142140000
	113.953	144597000		115.68	153061000		116.035	157996000		115.302	154757000		115.606	142191000
	114.011	144586000		115.736	152977000		116.098	157997000		115.363	154742000		115.671	142388000
	114.072	144595000		115.797	153127000		116.161	158029000		115.427	154832000		115.731	142472000
	114.135	144678000		115.852	153190000		116.221	158052000		115.486	154908000		115.796	142551000
	114.194	144638000		115.909	153245000		116.284	158001000		115.55	154903000		115.857	142613000
	114.259	144753000		115.968	153347000		116.348	158043000		115.612	155022000		115.917	142578000
	114.317	144712000		116.024	153397000		116.408	157929000		115.672	155025000		115.982	142608000
	114.381	144735000		116.08	153416000		116.471	157935000		115.735	155068000		116.043	142620000
	114.441	144793000		116.138	153558000		116.533	157971000		115.797	155083000		116.104	142606000
	114.501	144673000		116.195	153524000		116.595	157969000		115.859	155048000		116.17	142692000
	114.567	144770000		116.252	153609000		116.659	158118000		115.921	155189000		116.228	142646000
	114.625	144706000		116.309	153670000		116.719	158152000		115.981	155157000		116.293	142721000
	114.686	144701000		116.363	153654000		116.782	158238000		116.044	155212000		116.355	142716000
	114.748	144785000		116.421	153774000		116.845	158356000		116.105	155251000		116.419	142730000
	114.807	144773000		116.476	153824000		116.906	158327000		116.169	155212000		116.483	142773000
	114.872	144963000		116.532	153834000		116.972	158475000		116.234	155301000		116.543	142752000
	114.931	144977000		116.589	153916000		117.03	158437000		116.291	155247000		116.604	142794000
	114.993	145071000		116.643	153952000		117.096	158552000		116.355	155251000		116.664	142799000
	115.054	145152000		116.703	153960000		117.155	158629000		116.414	155274000		116.73	142782000
	115.114	145071000		116.761	154039000		117.219	158658000		116.476	155228000		116.793	142838000
	115.179	145147000		116.814	153994000		117.284	158796000		116.541	155355000		116.852	142753000
	115.237	145142000		116.871	154019000		117.344	158849000		116.601	155345000		116.917	142814000
	115.3	145196000		116.928	154080000		117.406	158976000		116.664	155444000		116.975	142804000
	115.36	145302000		116.983	153998000		117.469	159097000		116.724	155480000		117.04	142803000
	115.421	145278000		117.039	154073000		117.533	159102000		116.787	155379000		117.104	142869000
	115.484	145435000		117.097	154077000		117.595	159291000		116.851	155454000		117.163	142876000
	115.544	145444000		117.15	154010000		117.656	159257000		116.911	155449000		117.227	142950000
	115.606	145522000		117.209	154037000		117.72	159335000		116.974	155478000		117.288	143029000
	115.667	145583000		117.262	154045000		117.781	159382000		117.036	155523000		117.35	143070000
	115.726	145544000		117.32	154009000		117.843	159358000		117.099	155517000		117.413	143238000
	115.791	145642000		117.378	154119000		117.909	159452000		117.161	155624000		117.475	143224000
	115.85	145600000		117.432	154094000		117.968	159373000		117.222	155523000		117.537	143353000
	115.911	145607000		117.488	154089000		118.033	159413000		117.284	155481000		117.599	143381000
	115.972	145656000		117.546	154125000		118.092	159440000		117.344	155492000		117.662	143407000
	116.033	145622000		117.599	154031000		118.154	159401000		117.409	155506000		117.724	143462000
	116.097	145788000		117.656	154080000		118.22	159507000		117.472	155660000		117.785	143423000
	116.156	145829000		117.711	154148000		118.278	159424000		117.531	155677000		117.848	143450000
	116.219	145945000		117.765	154158000		118.344	159452000		117.595	155739000		117.908	143425000
	116.281	146025000		117.822	154266000		118.403	159439000		117.656	155779000		117.971	143388000
	116.341	146020000		117.877	154335000		118.467	159364000		117.719	155714000		118.035	143482000
	116.406	146130000		117.931	154367000		118.532	159464000		117.781	155738000		118.095	143420000
	116.463	146083000		117.989	154478000		118.591	159450000		117.842	155651000		118.16	143514000
	116.527	146079000		118.042	154588000		118.654	159505000		117.904	155700000		118.218	143568000
	116.586	146169000		118.097	154634000		118.716	159553000		117.964	155761000		118.282	143673000
	116.649	146142000		118.154	154823000		118.78	159524000		118.029	155767000		118.346	143775000
	116.712	146310000		118.205	154869000		118.844	159710000		118.091	155887000		118.407	143790000
	116.77	146330000		118.261	154933000		118.905	159758000		118.151	155929000		118.469	143885000
	116.834	146416000		118.318	155022000		118.969	159912000		118.215	156057000		118.53	143961000
	116.895	146490000		118.37	155026000		119.029	160014000		118.275	156192000		118.593	143982000
	116.956	146448000		118.424	155053000		119.093	160101000		118.338	156214000		118.657	144128000
	117.017	146577000		118.479	155143000		119.156	160295000		118.4	156396000		118.717	144088000
	117.077	146573000		118.53	155084000		119.217	160334000		118.461	156398000		118.782	144197000
	117.14	146634000		118.586	155083000		119.282	160511000		118.525	156494000		118.841	144200000
	117.199	146728000		118.641	155104000		119.341	160590000		118.585	156577000		118.904	144213000
	117.26	146709000		118.693	154988000		119.404	160665000		118.648	156583000		118.967	144263000
	117.324	146871000		118.748	154988000		119.467	160748000		118.711	156721000		119.027	144188000
	117.383	146884000		118.804	154937000		119.527	160688000		118.77	156759000		119.09	144200000
	117.445	146984000		118.855	154825000		119.593	160748000		118.835	156850000		119.15	144141000
	117.506	147063000		118.914	154862000		119.653	160693000		118.895	156928000		119.213	144050000
	117.567	147036000		118.965	154869000		119.718	160706000		118.957	156932000		119.275	144067000
	117.63	147187000		119.02	154825000		119.78	160834000		119.021	157091000		119.336	143946000
	117.689	147151000		119.075	154873000		119.84	160829000		119.081	157087000		119.401	143962000
	117.753	147166000		119.128	154935000		119.904	160926000		119.146	157139000		119.46	143931000
	117.812	147224000		119.184	154943000		119.965	160942000		119.205	157150000		119.524	143988000
	117.874	147216000		119.24	155115000		120.028	160975000		119.27	157115000		119.588	144091000
	117.937	147338000		119.291	155165000		120.092	161063000		119.333	157162000		119.648	144108000
	117.996	147380000		119.344	155202000		120.151	161031000		119.393	157100000		119.712	144204000
	118.058	147478000		119.4	155287000		120.215	161123000		119.457	157197000		119.772	144303000
	118.118	147563000		119.452	155279000		120.277	161072000		119.517	157215000		119.835	144338000
	118.18	147537000		119.505	155319000		120.34	161076000		119.58	157267000		119.897	144552000
	118.243	147640000		119.561	155455000		120.402	161141000		119.642	157379000		119.957	144530000
	118.303	147584000		119.611	155442000		120.462	161077000		119.702	157441000		120.021	144678000
	118.365	147615000		119.666	155495000		120.528	161077000		119.767	157542000		120.082	144667000
	118.426	147645000		119.719	155517000		120.587	161056000		119.828	157599000		120.145	144698000
	118.487	147598000		119.772	155483000		120.652	161022000		119.892	157600000		120.208	144749000
	118.549	147698000		119.827	155506000		120.714	161066000		119.953	157729000		120.269	144735000
	118.607	147640000		119.881	155571000		120.774	161004000		120.015	157654000		120.332	144802000
	118.67	147665000		119.933	155518000		120.838	161089000		120.078	157690000		120.392	144856000
	118.732	147658000		119.986	155555000		120.901	161070000		120.139	157635000		120.456	144868000
	118.795	147598000		120.04	155578000		120.962	161091000		120.201	157579000		120.518	145015000
	118.855	147675000		120.091	155500000		121.027	161189000		120.264	157621000		120.578	144982000
	118.914	147609000		120.147	155537000		121.087	161150000		120.324	157621000		120.642	145112000
	118.977	147667000		120.2	155514000		121.152	161178000		120.389	157708000		120.703	145154000
	119.036	147714000		120.252	155462000		121.211	161146000		120.449	157828000		120.766	145233000
	119.097	147666000		120.308	155472000		121.276	161109000		120.512	157876000		120.828	145309000
	119.16	147778000		120.361	155481000		121.339	161149000		120.574	158067000		120.889	145302000
	119.219	147804000		120.412	155425000		121.401	161102000		120.634	158053000		120.953	145352000
	119.281	147888000		120.468	155487000		121.465	161185000		120.698	158175000		121.014	145408000
	119.34	147976000		120.52	155546000		121.523	161239000		120.758	158176000		121.077	145413000
	119.402	147976000		120.573	155530000		121.589	161320000		120.819	158194000		121.14	145541000
	119.466	148112000		120.628	155586000		121.65	161501000		120.882	158246000		121.2	145498000
	119.525	148084000		120.681	155592000		121.711	161512000		120.945	158223000		121.265	145575000
	119.588	148196000		120.732	155504000		121.776	161608000		121.009	158266000		121.324	145564000
	119.647	148248000		120.788	155511000		121.837	161618000		121.067	158245000		121.388	145590000
	119.709	148202000		120.841	155400000		121.899	161622000		121.131	158196000		121.45	145640000
	119.771	148299000		120.893	155305000		121.962	161676000		121.193	158269000		121.51	145606000
	119.83	148280000		120.949	155175000		122.023	161597000		121.253	158192000		121.574	145658000
	119.892	148335000		121.002	155003000		122.086	161709000		121.317	158239000		121.634	145693000
	119.953	148366000					122.147	161734000		121.378	158250000		121.698	145703000
	120.015	148318000					122.211	161786000		121.44	158293000		121.76	145835000
	120.077	148388000					122.274	161872000		121.502	158392000		121.822	145812000
	120.135	148327000					122.334	161794000		121.562	158399000		121.886	145940000
	120.199	148370000					122.398	161798000		121.627	158473000		121.946	145910000
	120.259	148388000					122.457	161746000		121.686	158534000		122.009	145983000
	120.32	148340000					122.524	161721000		121.751	158546000		122.073	145954000
	120.383	148451000					122.585	161792000		121.813	158721000		122.135	145894000
	120.443	148436000					122.646	161761000		121.872	158709000		122.196	145885000
	120.506	148473000					122.71	161868000		121.938	158841000		122.257	145847000
	120.566	148458000					122.77	161910000		121.998	158886000		122.322	145908000
	120.626	148384000					122.834	161995000		122.062	158950000		122.384	146024000
	120.69	148476000					122.896	162171000		122.124	159056000		122.445	146035000
	120.75	148443000					122.957	162183000		122.185	159074000		122.508	146156000
	120.812	148545000					123.022	162325000		122.248	159144000		122.57	146110000
	120.871	148592000					123.083	162386000		122.307	159220000		122.633	146177000
	120.933	148591000					123.147	162447000		122.371	159211000		122.693	146234000
	120.996	148727000					123.21	162541000		122.433	159351000		122.757	146225000
	121.056	148742000					123.271	162465000		122.493	159340000		122.819	146380000
	121.118	148808000					123.334	162494000		122.558	159463000		122.88	146417000
	121.179	148828000					123.394	162465000		122.616	159465000		122.943	146531000
	121.241	148801000					123.458	162495000		122.681	159467000		123.004	146605000
	121.303	148921000					123.52	162618000		122.742	159543000		123.066	146557000
	121.362	148879000					123.58	162594000		122.803	159519000		123.13	146651000
	121.424	148915000					123.643	162692000		122.866	159576000		123.189	146584000
	121.484	148931000					123.703	162749000		122.926	159606000		123.253	146661000
	121.548	148904000					123.766	162831000		122.991	159581000		123.314	146675000
	121.609	149038000					123.83	162914000		123.053	159706000		123.376	146625000
	121.668	149071000					123.892	162838000		123.112	159648000		123.44	146677000
	121.731	149189000					123.956	162864000		123.177	159706000		123.501	146657000
	121.791	149296000					124.016	162823000		123.236	159681000		123.565	146672000
	121.852	149311000					124.08	162869000		123.3	159652000		123.627	146696000
	121.916	149480000					124.141	163012000		123.361	159671000		123.689	146632000
	121.974	149440000					124.202	163015000		123.421	159550000		123.753	146691000
	122.038	149516000					124.267	163098000		123.485	159579000		123.811	146647000
	122.098	149534000					124.327	163124000		123.545	159606000		123.877	146785000
	122.16	149477000					124.391	163123000		123.608	159620000		123.937	146872000
	122.222	149578000					124.453	163182000		123.671	159764000		123.999	146860000
	122.284	149577000					124.514	163121000		123.732	159745000		124.062	146954000
[truncated: 418 more rows]

## Sheet: Sheet7
	Supplementary Figure 27a, 33, 34 and 35
	LDPE
	Strain	Stress		Strain	Stress		Strain	Stress		Strain	Stress		Strain	Stress
	%	Pa		%	Pa		%	Pa		%	Pa		%	Pa
	0.303586	624345		0.264632	682390		0.233533	568774		0.251127	445008		0.247303	421135
	0.59063	1571390		0.502661	1222930		0.445566	1100610		0.482856	1341310		0.476612	1071530
	0.8603	2051640		0.749646	1890460		0.648231	1712930		0.710599	1815650		0.699772	1445940
	1.15183	2747560		1.01055	2336440		0.869206	2306990		0.955895	2551280		0.927035	1915350
	1.41533	3164630		1.24859	2888800		1.07933	2646640		1.18364	2978450		1.15771	2226410
	1.70939	3712070		1.50452	3238740		1.29817	2954110		1.42542	3594950		1.3827	2617790
	1.99756	4070790		1.74505	3693600		1.5102	3426160		1.65761	3973040		1.6168	2872780
	2.25825	4505780		1.99899	3960440		1.71584	3695830		1.88723	4459340		1.8452	3236090
	2.55371	4804600		2.25293	4407210		1.93958	4087610		2.13064	4822380		2.06653	3441550
	2.81721	5167010		2.49495	4645550		2.14779	4433090		2.35325	5265760		2.30131	3754210
	3.11239	5395990		2.74988	5030140		2.35812	4631700		2.59011	5563950		2.51582	3947630
	3.38878	5724610		2.9909	5259670		2.57526	4958170		2.82745	5963520		2.75356	4233690
	3.65789	5902960		3.2364	5559620		2.78176	5131780		3.05193	6184480		2.98219	4411450
	3.95615	6188050		3.4953	5774380		3.00678	5417520		3.29464	6557330		3.20467	4640710
	4.21796	6349070		3.73657	6026000		3.212	5578260		3.52777	6748430		3.44149	4819290
	4.50249	6577740		3.99002	6207100		3.42743	5806650		3.76323	7040710		3.65919	5013930
	4.78393	6725750		4.23353	6446710		3.64309	5963480		3.99846	7222000		3.89351	5151940
	5.0536	6896210		4.48945	6584330		3.85469	6168520		4.2316	7442480		4.12169	5349300
	5.34625	7028650		4.74191	6821100		4.07141	6315130		4.47338	7615480		4.34097	5455800
	5.61592	7173640		4.98119	6926140		4.27663	6493130		4.70697	7817240		4.57461	5625220
	5.89792	7267670		5.23513	7121000		4.4959	6597610		4.93799	7959670		4.79868	5725370
	6.19254	7420220		5.4861	7235190		4.70815	6784090		5.17626	8145380		5.028	5881260
	6.45715	7490820		5.73209	7392910		4.91507	6867740		5.39606	8240100		5.25253	5980970
	6.75373	7618220		5.98453	7512860		5.12795	7026910		5.63457	8418760		5.4725	6103890
	7.02228	7683330		6.23201	7642520		5.34127	7119700		5.86255	8502570		5.71821	6203200
	7.31073	7774300		6.48595	7743330		5.55692	7254520		6.10269	8643290		5.93272	6307370
	7.5888	7842150		6.72698	7871950		5.7698	7348350		6.33792	8728290		6.17228	6395200
	7.85735	7905850		6.97868	7946100		5.98013	7452910		6.56731	8835860		6.39999	6512860
	8.15056	7972220		7.23312	8087900		6.19727	7531700		6.80909	8931950		6.62612	6570460
	8.41967	8027330		7.47415	8142380		6.40739	7632650		7.03987	9011330		6.85656	6676910
	8.71373	8075630		7.73157	8264710		6.62113	7693040		7.27229	9073330		7.08064	6732230
	8.9918	8145480		7.9711	8327760		6.83316	7804040		7.50636	9166190		7.31496	6834630
	9.26539	8167560		8.22255	8412330		7.04477	7850870		7.74159	9200760		7.5395	6893030
	9.55693	8237850		8.48023	8514000		7.26233	7949300		7.97892	9302950		7.76585	6954570
	9.82687	8266150		8.72025	8563570		7.47117	8001830		8.20995	9339520		8.00153	7018740
	10.1145	8316000		8.97468	8655380		7.6849	8072220		8.44775	9416520		8.21968	7075660
	10.397	8348520		9.2172	8704140		7.90333	8135780		8.68111	9459670		8.44945	7126340
	10.6695	8381110		9.47959	8784860		8.10854	8188520		8.90933	9502710		8.67899	7199940
	10.9549	8411260		9.72807	8838860		8.32739	8238830		9.15275	9553000		8.90489	7234510
	11.2246	8434440		9.97182	8896670		8.53452	8299300		9.3791	9585860		9.13533	7301310
	11.5175	8454220		10.2278	8950910		8.75039	8330170		9.61736	9623900		9.35462	7333710
	11.8012	8491190		10.4688	9000100		8.96625	8406040		9.85353	9671620		9.58827	7398970
	12.0652	8501480		10.7227	9040000		9.17616	8422960		10.0853	9684720		9.82145	7438570
	12.3584	8535700		10.9811	9102380		9.39182	8494000		10.3275	9740720		10.0437	7476510
	12.6253	8557260		11.2152	9131760		9.60001	8522700		10.555	9750570		10.2785	7524000
	12.918	8579700		11.4684	9187950		9.81545	8574830		10.7968	9794140		10.4971	7560000
	13.203	8603480		11.7114	9220480		10.0352	8613090		11.028	9812810		10.7376	7599890
	13.471	8608740		11.9649	9264330		10.2429	8647700		11.2609	9836240		10.9596	7646800
	13.7569	8635110		12.2138	9301290		10.4603	8684520		11.5023	9879140		11.1818	7672970
	14.0378	8643410		12.4623	9323380		10.6732	8728480		11.7242	9877290		11.4214	7724970
	14.333	8661480		12.718	9365140		10.8843	8749610		11.9613	9912190		11.6373	7740460
	14.6038	8683930		12.9535	9392620		11.1002	8811570		12.2023	9929000		11.8752	7783310
	14.8808	8687930		13.2139	9417950		11.3071	8824830		12.4296	9938520		12.0993	7814110
	15.1706	8712670		13.4714	9464190		11.529	8872040		12.6754	9968520		12.3266	7832110
	15.4515	8721330		13.7094	9477760		11.7378	8886520		12.8989	9979900		12.5566	7867090
	15.7268	8741780		13.9646	9521240		11.949	8913090		13.137	10005200		12.78	7888340
	16.0163	8765780		14.2021	9542900		12.1644	8941350		13.3719	10021400		13.0109	7916910
	16.2871	8763560		14.466	9573860		12.3752	8956310		13.5997	10029200		13.2395	7949940
	16.573	8781700		14.707	9597240		12.5936	8980520		13.8436	10056800		13.4661	7961710
	16.8472	8782810		14.957	9611000		12.8007	9002650		14.0713	10052400		13.6961	7998400
	17.1354	8800890		15.2159	9640100		13.0183	9014700		14.3122	10074500		13.9183	8007430
	17.4115	8826450		15.4492	9653900		13.2337	9056570		14.5404	10077100		14.1529	8042910
	17.6839	8818520		15.7037	9674380		13.4398	9057000		14.7801	10076200		14.3819	8063430
	17.9744	8846150		15.9566	9713710		13.6569	9103830		15.0181	10100300		14.6049	8075430
	18.2564	8845260		16.2006	9722380		13.8662	9114130		15.2461	10096700		14.8412	8105600
	18.537	8858960		16.4496	9757140		14.0825	9144610		15.4855	10117800		15.058	8114340
	18.8198	8873190		16.6918	9766330		14.3026	9168480		15.7147	10121700		15.2933	8137370
	19.0914	8870440		16.9513	9788860		14.5044	9189870		15.9499	10128500		15.5205	8156860
	19.3768	8887110		17.1987	9809480		14.7258	9204520		16.1943	10152100		15.7478	8166460
	19.6515	8894220		17.4427	9819860		14.9304	9211870		16.4164	10140700		15.9769	8191770
	19.947	8900960		17.7017	9840140		15.1548	9219260		16.6554	10158300		16.203	8196170
	20.2206	8925630		17.9442	9845480		15.3673	9253170		16.8824	10167500		16.4307	8224230
	20.4866	8919780		18.2001	9868670		15.5763	9257830		17.1242	10168500		16.6593	8238740
	20.7781	8941480		18.4438	9888720		15.7909	9282830		17.3636	10187800		16.888	8248910
	21.0467	8941700		18.6898	9891620		15.9995	9290480		17.586	10183200		17.1218	8272340
	21.3416	8957190		18.9428	9913140		16.2201	9314740		17.8301	10194700		17.3418	8272000
	21.6292	8971700		19.1868	9925190		16.4315	9329220		18.0569	10207700		17.5868	8290740
	21.8949	8972890		19.4407	9943520		16.6465	9338830		18.2938	10212900		17.8027	8310110
	22.1791	8989780		19.6929	9959290		16.8632	9352170		18.5323	10231200		18.037	8316570
	22.4609	8988670		19.934	9962570		17.0676	9357480		18.7596	10217900		18.2643	8338060
	22.7446	9000370		20.1919	9979670		17.2934	9364960		19.003	10245000		18.4852	8343140
	23.0209	9018890		20.4294	9976710		17.5089	9388910		19.2317	10251300		18.7188	8368740
	23.2979	9016520		20.6854	9986430		17.7196	9382130		19.4683	10256400		18.9497	8379770
	23.5816	9030520		20.94	10006100		17.9351	9411130		19.7108	10276600		19.1747	8379660
	23.8501	9044520		21.1751	10008000		18.1471	9422000		19.9334	10269000		19.4086	8401770
	24.1453	9056070		21.4385	10027100		18.3672	9441480		20.1766	10284800		19.6276	8392230
	24.4223	9067700		21.6775	10034300		18.5824	9452520		20.4102	10290600		19.869	8418630
	24.6936	9066450		21.932	10043200		18.7796	9455350		20.6571	10292400		20.0967	8421830
	24.9812	9083110		22.1827	10057900		19.0086	9463000		20.8811	10306500		20.3231	8428340
	25.2526	9084450		22.4237	10054600		19.2122	9459220		21.1086	10297200		20.551	8439770
	25.5407	9093850		22.6861	10068500		19.431	9458870		21.3509	10314600		20.7751	8438860
	25.8286	9113190		22.9206	10070500		19.6471	9475650		21.5796	10316800		21.006	8458000
	26.0955	9106300		23.1815	10081200		19.8532	9465090		21.8115	10314500		21.2346	8465320
	26.3859	9128590		23.43	10094600		20.0741	9481870		22.0596	10329100		21.4569	8465710
	26.6539	9133410		23.672	10094600		20.2738	9481220		22.2766	10318300		21.6912	8485030
	26.9488	9144150		23.9319	10113600		20.4965	9485780		22.5202	10334300		21.9094	8473770
	27.2299	9160520		24.1672	10115500		20.7104	9497480		22.7538	10337100		22.1466	8497090
	27.5019	9148440		24.4222	10123200		20.9131	9496910		22.9952	10334900		22.3707	8500110
	27.7934	9169560		24.6776	10131900		21.1324	9513610		23.2327	10357000		22.6014	8503370
	28.0625	9165630		24.9137	10128200		21.347	9513610		23.4509	10350400		22.8282	8522230
	28.3518	9173190		25.1654	10142500		21.5654	9511700		23.6969	10370300		23.0477	8516860
	28.6338	9196890		25.4109	10142500		21.7753	9536220		23.9232	10373300		23.2845	8533430
	28.9046	9193110		25.6618	10148300		21.9865	9538040		24.1606	10375600		23.5118	8541140
	29.1925	9217410		25.9113	10162600		22.2021	9549780		24.3986	10394700		23.7398	8542290
	29.4644	9221330		26.1573	10162500		22.412	9548610		24.6324	10387100		23.9729	8561660
	29.7514	9235930		26.4132	10180700		22.6356	9565170		24.8672	10396800		24.192	8549030
	30.0345	9261410		26.6572	10182400		22.8497	9570700		25.1013	10397000		24.4375	8573140
	30.3059	9270820		26.9129	10190000		23.0588	9567830		25.3388	10397700		24.6602	8572630
	30.5969	9296820		27.1629	10198300		23.2789	9578350		25.5712	10419200		24.8831	8576970
	30.866	9294590		27.4039	10198000		23.4756	9581170		25.7978	10411800		25.1159	8586800
	31.1555	9307480		27.6598	10211400		23.6991	9592480		26.0359	10435800		25.3363	8587660
	31.4375	9328670		27.8956	10209600		23.9139	9602040		26.2659	10443200		25.5708	8603890
	31.7089	9321630		28.1565	10222200		24.1285	9596170		26.503	10451100		25.799	8618230
	31.997	9338820		28.4045	10227500		24.3405	9609260		26.7455	10468200		26.027	8613600
	32.2678	9340220		28.647	10223100		24.5492	9607260		26.9723	10462900		26.2556	8639370
	32.5538	9351410		28.9084	10239100		24.7693	9621300		27.2127	10473200		26.4833	8632000
	32.8377	9368960		29.1425	10244000		24.9817	9631220		27.4391	10475200		26.7188	8656110
	33.1096	9369190		29.4019	10249200		25.1882	9629170		27.6783	10477500		26.9365	8655090
	33.4068	9392000		29.6521	10261700		25.4131	9639000		27.9149	10503200		27.1653	8656290
	33.6697	9383410		29.8996	10254000		25.6176	9637870		28.1417	10497200		27.3976	8664290
	33.9646	9387780		30.151	10273300		25.8318	9651260		28.3816	10506400		27.6135	8662460
	34.2508	9395410		30.3901	10268100		26.0506	9657480		28.6087	10512300		27.8478	8672740
	34.5166	9393260		30.6529	10286700		26.2571	9648780		28.8481	10505200		28.0719	8683770
	34.8131	9404960		30.8947	10288800		26.4764	9665910		29.089	10518600		28.2968	8682630
	35.0823	9408070		31.1422	10288400		26.682	9659740		29.3139	10514200		28.5273	8703490
	35.3704	9416300		31.3991	10297500		26.902	9669480		29.5578	10521200		28.7568	8695200
	35.6524	9426440		31.6372	10290100		27.1182	9681570		29.7874	10526000		28.9891	8718460
	35.9193	9422520		31.8973	10304600		27.3209	9679130		30.0231	10523900		29.2116	8717770
	36.2083	9448370		32.1473	10312900		27.541	9690700		30.2539	10541900		29.4384	8723310
	36.4909	9441560		32.3858	10306400		27.7505	9690220		30.4844	10538200		29.6711	8738910
	36.7689	9454590		32.6477	10326900		27.9689	9702170		30.7197	10555000		29.8911	8732340
	37.0526	9465260		32.8857	10320300		28.1835	9710910		30.9512	10565400		30.1247	8754740
	37.3279	9469040		33.1427	10334300		28.3911	9707350		31.1869	10572100		30.3554	8759660
	37.6205	9489560		33.3849	10332600		28.6057	9718130		31.4328	10590900		30.5781	8760910
	37.8796	9495330		33.6334	10333800		28.8113	9713000		31.6529	10591100		30.8104	8784230
	38.1674	9503850		33.8883	10348400		29.0251	9725300		31.8965	10608300		31.0304	8777890
	38.4556	9517930		34.1274	10346900		29.2392	9732780		32.1262	10610200		31.2695	8798400
	38.7219	9521630		34.3833	10355100		29.45	9732130		32.3614	10620300		31.4926	8802630
	39.0123	9541260		34.6323	10364200		29.6752	9749520		32.5983	10624500		31.7212	8800800
	39.2814	9539410		34.883	10360400		29.8753	9755090		32.8283	10625000		31.9519	8813490
	39.5763	9551850		35.1364	10375000		30.0991	9770130		33.0748	10636900		32.1733	8814000
	39.8527	9573630		35.3775	10367500		30.3077	9777650		33.2955	10636600		32.4115	8828920
	40.1308	9576670		35.6264	10388200		30.515	9775130		33.5394	10640800		32.6364	8835260
	40.4142	9588890		35.8804	10389200		30.7347	9786870		33.7798	10657200		32.8642	8830290
	40.6839	9594890		36.1236	10387900		30.9404	9779700		33.9977	10654000		33.0967	8843200
	40.9726	9606150		36.3801	10397900		31.1605	9790610		34.2451	10666300		33.3212	8832800
	41.2591	9623930		36.6246	10392600		31.3734	9794040		34.4649	10664000		33.5525	8857660
	41.526	9616000		36.8855	10405400		31.5799	9794650		34.705	10676600		33.7743	8864340
	41.8113	9638150		37.1314	10412300		31.8006	9801000		34.937	10678000		34.0034	8862690
	42.0759	9636890		37.3779	10407200		32.005	9798520		35.161	10682200		34.2353	8876800
	42.3649	9649630		37.6321	10426900		32.2277	9809260		35.4028	10696200		34.4591	8879030
	42.6447	9667700		37.8712	10415700		32.4423	9817740		35.6329	10700000		34.6996	8895140
	42.9217	9667110		38.1296	10435900		32.6496	9820390		35.8737	10706300		34.9182	8898630
	43.2115	9684820		38.3736	10438300		32.864	9838350		36.1106	10723200		35.1523	8897540
	43.4772	9686890		38.6206	10433600		33.0694	9836170		36.3425	10725000		35.3777	8922860
	43.7637	9698890		38.8795	10445400		33.2927	9847350		36.5792	10746000		35.6029	8912740
	44.0519	9716450		39.1232	10440300		33.5056	9852040		36.8037	10737600		35.8338	8937660
	44.3249	9716220		39.3752	10454700		33.7091	9855220		37.0494	10753200		36.0625	8940800
	44.6142	9728960		39.6207	10467400		33.9327	9867000		37.2832	10756900		36.2856	8944860
	44.8839	9730150		39.8687	10464000		34.1379	9864870		37.5058	10754800		36.5211	8960970
	45.1735	9745560		40.1271	10473500		34.3567	9873350		37.7467	10768100		36.7406	8958690
	45.4532	9770450		40.3661	10469400		34.5709	9878300		37.9768	10766500		36.9763	8978170
	45.7251	9767260		40.6203	10484200		34.7787	9877780		38.2115	10777100		37.1963	8983430
	46.015	9785700		40.8653	10488000		34.9992	9894130		38.458	10793400		37.4294	8987200
	46.2852	9794370		41.1113	10483700		35.2025	9884260		38.685	10787200		37.6612	9003030
	46.579	9810220		41.3692	10493400		35.4269	9899260		38.9268	10802300		37.8749	8996910
	46.8554	9821410		41.6194	10493000		35.6347	9905390		39.1513	10803900		38.1112	9021660
	47.1267	9831780		41.8754	10508100		35.848	9905090		39.3917	10817500		38.338	9026290
	47.4227	9849110		42.1208	10516200		36.066	9918650		39.6316	10822400		38.5628	9030340
	47.6879	9849260		42.3693	10515600		36.2712	9920960		39.8528	10823600		38.7982	9043140
	47.9767	9866220		42.6277	10529700		36.4896	9932870		40.1011	10836400		39.0182	9043310
	48.2567	9892370		42.8578	10523100		36.7044	9942830		40.3258	10837600		39.2642	9058290
	48.5286	9898670		43.1205	10541800		36.913	9937910		40.5615	10842300		39.4768	9069370
	48.8257	9915850		43.3635	10541400		37.1268	9955260		40.801	10861700		39.7073	9063310
	49.0943	9920070		43.6119	10540000		37.3363	9946520		41.0236	10859800		39.9462	9086000
	49.383	9941330		43.8689	10552000		37.5598	9960610		41.2686	10876600		40.1579	9076570
	49.6577	9953330		44.1044	10544800		37.7731	9969170		41.4966	10873800		40.4075	9100690
	49.9313	9951700		44.3643	10560600		37.9762	9964740		41.7365	10896800		40.6248	9099710
	50.2259	9967190		44.6101	10569000		38.1963	9977350		41.9755	10910400		40.8552	9102000
	50.4906	9973930		44.8645	10563800		38.4049	9984520		42.2014	10915400		41.0893	9113370
	50.7793	9991700		45.118	10582600		38.624	9990960		42.438	10925300		41.3088	9117030
	51.0669	10006000		45.3575	10576500		38.8373	9996870		42.6688	10932100		41.5468	9131660
	51.345	10010400		45.6089	10598700		39.051	9997430		42.9092	10941600		41.7681	9143430
	51.6281	10035600		45.8569	10598000		39.2669	10013800		43.1486	10962500		41.994	9143490
	51.8978	10038300		46.1074	10597900		39.4704	10011200		43.3763	10957500		42.2236	9167710
	52.1904	10054100		46.3586	10607200		39.6935	10022300		43.6144	10976500		42.4481	9159030
	52.4724	10073700		46.5986	10605000		39.9103	10031500		43.8382	10978200		42.684	9183370
	52.7527	10073600		46.855	10629500		40.1197	10033800		44.0832	10988000		42.906	9191710
	53.042	10091300		47.1005	10632900		40.3369	10049100		44.318	10991800		43.141	9194340
	53.3173	10095200		47.3493	10633500		40.5512	10053400		44.5401	10994300		43.3669	9212110
	53.6004	10107200		47.5977	10649200		40.7682	10061400		44.787	11011600		43.591	9214460
	53.8751	10127900		47.8412	10644500		40.9779	10074000		45.0171	11010300		43.8287	9231030
	54.1538	10128100		48.0952	10663300		41.1895	10069700		45.2524	11022500		44.0487	9235600
	54.4419	10150700		48.3422	10661100		41.4117	10082000		45.488	11037800		44.281	9230510
	54.7181	10158400		48.5971	10660200		41.6157	10083000		45.7195	11035700		44.5064	9253430
	54.9944	10176700		48.8486	10679100		41.8371	10090300		45.9611	11058700		44.7296	9248510
	55.2815	10182200		49.0883	10671600		42.044	10099600		46.1813	11064500		44.9685	9267490
	55.5573	10179000		49.3458	10690000		42.2577	10098100		46.4315	11082500		45.1925	9267320
	55.841	10205700		49.5937	10693700		42.4706	10110400		46.6565	11090200		45.4294	9275490
	56.1146	10201700		49.8402	10697100		42.6863	10117300		46.8889	11099300		45.6534	9288740
	56.4028	10220100		50.0981	10706200		42.9047	10129700		47.1305	11116000		45.8816	9286110
	56.6836	10234400		50.3369	10701800		43.115	10129900		47.3601	11126500		46.1134	9311940
	56.9516	10240100		50.5939	10713900		43.3279	10126700		47.5948	11134600		46.332	9311540
	57.2395	10262100		50.8369	10715900		43.5412	10143000		47.8305	11152400		46.5616	9329490
	57.5109	10269300		51.0923	10718400		43.746	10133700		48.0583	11157100		46.7929	9336680
	57.8047	10284900		51.3383	10729800		43.9708	10148700		48.3043	11167400		47.0161	9337830
	58.085	10298100		51.5823	10726000		44.1799	10157700		48.5245	11170400		47.2513	9356510
	58.3664	10302100		51.8402	10746800		44.3921	10158700		48.7701	11182600		47.4709	9358340
	58.6495	10323500		52.0802	10745500		44.6084	10172400		49.0102	11194700		47.7063	9369540
	58.9119	10320900		52.3305	10750500		44.8183	10174100		49.2361	11197700		47.9309	9389090
	59.2065	10335900		52.5864	10762900		45.0384	10185400		49.4774	11207000		48.1508	9388110
	59.4868	10360600		52.8214	10760000		45.247	10190000		49.7033	11216400		48.3927	9412290
	59.756	10367800		53.0833	10772700		45.4565	10185400		49.9394	11227100		48.6138	9409880
	60.0492	10392100		53.3229	10780500		45.6775	10203400		50.1779	11246100		48.8445	9427200
	60.325	10393500		53.5862	10781100		45.8827	10198700		50.4015	11247900		49.0785	9442340
	60.6137	10413500		53.829	10797100		46.1003	10218400		50.6493	11267700		49.2983	9448000
	60.8828	10430700		54.069	10790500		46.3172	10218000		50.8673	11267800		49.5328	9459710
	61.1491	10437400		54.3205	10810600		46.5237	10221300		51.114	11285800		49.7574	9470400
	61.4418	10460400		54.5645	10815400		46.7464	10229000		51.3525	11294700		49.9796	9476630
	61.7092	10462600		54.8155	10825000		46.9478	10225400		51.5755	11294300		50.2032	9506970
	61.9985	10473900		55.0679	10834000		47.1675	10239500		51.8117	11303600		50.4278	9500460
	62.2805	10503900		55.3117	10833500		47.3808	10242000		52.0418	11306700		50.6646	9527600
	62.551	10514900		55.5641	10847400		47.5907	10242700		52.2777	11314600		50.8909	9535090
	62.8414	10535000		55.8066	10856900		47.8159	10262100		52.5167	11339900		51.1221	9550510
	63.106	10548500		56.0631	10859400		48.0165	10255800		52.7519	11328600		51.353	9564510
	63.3987	10567800		56.3085	10875400		48.237	10281300		52.9965	11349300		51.5711	9570570
	63.6818	10584800		56.554	10868900		48.4452	10285500		53.2172	11357400		51.8102	9588000
	63.9549	10590300		56.811	10891600		48.6577	10285000		53.4572	11374200		52.0293	9596230
	64.2447	10611500		57.0547	10898700		48.8774	10296100		53.6858	11384200		52.2602	9602110
	64.5144	10630200		57.3052	10906300		49.0809	10299300		53.9248	11393100		52.4897	9627260
	64.8031	10639200		57.5566	10916800		49.304	10315000		54.1652	11406100		52.7097	9624630
	65.0831	10664500		57.7922	10916700		49.5141	10320700		54.3906	11409200		52.9484	9647940
	65.3511	10676400		58.0536	10931100		49.7283	10323100		54.6321	11418600		53.167	9654970
	65.6438	10701100		58.2971	10935200		49.9488	10336300		54.865	11443500		53.4002	9672120
	65.9151	10708400		58.5476	10939300		50.1498	10327900		55.0965	11448400		53.629	9681140
	66.2016	10733300		58.798	10954000		50.3699	10345400		55.3397	11468000		53.8476	9686910
	66.4842	10752400		59.0393	10947500		50.5819	10343800		55.5642	11473300		54.0876	9705660
	66.7572	10760400		59.2962	10970000		50.7927	10345700		55.8013	11495200		54.3076	9710800
	67.0476	10783300		59.5392	10972400		51.0034	10357100		56.0389	11509800		54.5381	9714910
	67.3167	10800300		59.7961	10982200		51.218	10355400		56.2699	11518800		54.7722	9736000
	67.6071	10819300		60.0416	10990500		51.4292	10370200		56.5074	11543900		54.9862	9735940
	67.8875	10844400		60.2871	10987300		51.6387	10378400		56.7375	11542100		55.2285	9757890
	68.1588	10855300		60.5381	11003400		51.8567	10380100		56.9809	11567300		55.4462	9768170
	68.4487	10885000		60.7871	11008300		52.0691	10404100		57.2106	11575200		55.6808	9777370
	68.7183	10902100		61.0323	11011400		52.2784	10397000		57.4435	11576400		55.9062	9791140
	69.0065	10930500		61.2892	11029600		52.4985	10417200		57.688	11591000		56.1264	9793310
	69.2874	10951500		61.5278	11026300		52.7025	10418000		57.9069	11598000		56.3696	9812970
	69.5593	10956800		61.7872	11052300		52.9217	10419300		58.151	11617700		56.5882	9817430
	69.8522	10986400		62.0292	11057300		53.1372	10429600		58.3769	11627300		56.8196	9827490
	70.1261	11000100		62.2812	11065700		53.3466	10432400		58.6019	11633900		57.0491	9857200
	70.4157	11018200		62.5319	11078600		53.5655	10447600		58.8516	11656800		57.2691	9858000
	70.6909	11047200		62.7719	11077000		53.772	10450600		59.073	11655400		57.5073	9879890
	70.9729	11053700		63.0343	11094600		53.9908	10447600		59.3092	11683100		57.7327	9885030
	71.2583	11083300		63.2723	11098500		54.202	10463600		59.5453	11694400		57.9579	9904060
	71.5336	11093600		63.5233	11099900		54.4119	10455500		59.782	11698600		58.1875	9909940
	71.8268	11119900		63.7782	11115000		54.6278	10471400		60.0214	11712900		58.4077	9918110
	72.1032	11136500		64.0192	11109100		54.8443	10469800		60.2421	11721800		58.6506	9933710
	72.3835	11145000		64.2829	11135700		55.0538	10474200		60.49	11744000		58.8706	9942860
	72.6734	11173000		64.5189	11141800		55.2743	10490000		60.7196	11753100		59.1061	9952800
	72.9352	11187300		64.7709	11146800		55.4795	10494700		60.946	11756800		59.3297	9973370
	73.2309	11211800		65.0273	11160800		55.6992	10505100		61.1854	11782900		59.5551	9977030
	73.5028	11243000		65.2658	11157700		55.9096	10510000		61.4146	11783200		59.7929	10000200
	73.7764	11255600		65.5272	11174000		56.1233	10514000		61.6531	11808000		60.0197	10006200
	74.0713	11287900		65.7613	11181500		56.3383	10531700		61.8876	11820200		60.2492	10030600
	74.3354	11297600		66.0177	11187300		56.5457	10523300		62.1205	11824000		60.4815	10049300
	74.6308	11327300		66.2692	11206100		56.7645	10544200		62.3553	11845400		60.7033	10056600
	74.9055	11353300		66.5139	11203200		56.9744	10547300		62.59	11851200		60.9419	10081400
	75.1926	11365300		66.7773	11221900		57.1873	10551600		62.8285	11875000		61.1628	10090500
	75.4757	11394400		67.0193	11225300		57.4031	10560700		63.0591	11893900		61.3928	10102100
	75.7437	11418400		67.2703	11236800		57.6092	10563300		63.2906	11899300		61.6219	10126600
	76.0335	11446300		67.5173	11248700		57.8289	10577400		63.5281	11924400		61.8421	10131400
	76.3133	11484400		67.7665	11250000		58.0386	10577200		63.7578	11924600		62.0848	10161300
	76.5875	11497000		68.0224	11264300		58.2575	10581800		63.9963	11955000		62.3016	10161600
	76.8689	11529200		68.2664	11279700		58.4735	10605300		64.2303	11965900		62.5321	10182200
	77.1456	11540100		68.5184	11284000		58.6777	10603800		64.4637	11974300		62.7603	10194100
	77.4337	11574800		68.7679	11306800		58.8978	10626700		64.7036	11996400		62.9843	10195800
	77.7101	11601600		69.0079	11305300		59.1069	10639700		64.9276	12007700		63.228	10226200
	77.9848	11616700		69.2663	11330600		59.321	10643200		65.1713	12029700		63.4443	10231700
	78.278	11643700		69.5098	11336500		59.5352	10658000		65.4023	12045300		63.6793	10241800
	78.5432	11657300		69.7667	11349400		59.7459	10664700		65.638	12052700		63.9134	10263100
	78.8364	11684100		70.0159	11363200		59.9665	10679000		65.8718	12083300		64.1238	10268200
	79.1173	11712500		70.2555	11371200		60.1828	10692700		66.0967	12082900		64.3661	10294200
	79.3965	11726700		70.5149	11395100		60.3948	10697100		66.3385	12111000		64.5875	10308700
	79.6808	11758100		70.7663	11400900		60.6052	10719200		66.5742	12127400		64.8197	10328500
	79.9432	11775100		71.0188	11418400		60.8146	10712600		66.8015	12135500		65.0463	10340700
	80.2252	11801600		71.2643	11428500		61.0411	10737800		67.0414	12157300		65.2683	10353700
	80.5069	11831000		71.5028	11434800		61.2481	10741900		67.271	12169500		65.5122	10377000
	80.7813	11843900		71.763	11454600		61.4665	10746100		67.5098	12199100		65.7295	10387300
	81.0717	11872200		72.004	11464100		61.677	10760900		67.7436	12218900		65.9631	10401900
	81.3397	11895900		72.256	11477200		61.8827	10756600		67.9723	12229500		66.1895	10428400
	81.6343	11921600		72.5069	11492400		62.1053	10778600		68.2103	12258900		66.4117	10429100
	81.9138	11955400		72.7459	11490500		62.3157	10781100		68.4353	12261300		66.6485	10457300
	82.1826	11967400		73.0069	11515300		62.5269	10782600		68.6827	12289900		66.8644	10464700
	82.4702	11999300		73.2461	11520700		62.7431	10805600		68.9146	12305000		67.1053	10487300
	82.7455	12024600		73.5045	11536700		62.9471	10801000		69.1456	12317400		67.333	10499400
	83.0286	12052700		73.7545	11548500		63.1706	10821600		69.3799	12344000		67.5567	10506000
	83.3101	12081800		73.9935	11551200		63.3763	10825200		69.6086	12353300		67.7919	10535300
	83.5915	12097100		74.2525	11575000		63.5925	10834700		69.8565	12381500		68.0128	10542500
	83.8752	12130300		74.4955	11583300		63.8105	10844100		70.0866	12402400		68.2432	10568100
	84.1432	12145500		74.7467	11601300		64.0158	10849800		70.3192	12410700		68.4714	10580600
	84.4381	12179800		74.9971	11620700		64.2393	10867700		70.5624	12448000		68.6936	10591100
	84.7117	12212300		75.2307	11625900		64.4407	10876900		70.7883	12452300		68.9309	10619900
	84.9858	12229600		75.4901	11648400		64.6557	10873300		71.0291	12493300		69.1559	10631800
	85.274	12272100		75.7316	11655100		64.8758	10898400		71.2606	12509600		69.3823	10650500
	85.5442	12290700		75.9891	11668500		65.0815	10899300		71.4935	12520500		69.6109	10670200
	85.8385	12326400		76.2435	11683800		65.2992	10913900		71.7325	12544800		69.8382	10677500
	86.1194	12351600		76.4776	11690600		65.5091	10920800		71.9626	12556000		70.0741	10710300
	86.3936	12373100		76.7372	11713400		65.7293	10925700		72.1992	12583300		70.2991	10711300
	86.677	12407000		76.9758	11716800		65.9405	10941200		72.4321	12608300		70.5347	10734600
	86.9523	12423600		77.2322	11736200		66.1495	10939400		72.6678	12620900		70.7565	10754200
	87.2421	12442700		77.4831	11756900		66.3637	10966900		72.9044	12658700		70.9774	10763000
	87.5151	12474000		77.7202	11760200		66.5736	10969800		73.1266	12671000		71.2197	10788200
	87.7876	12487300		77.9756	11787100		66.7899	10983300		73.3716	12707000		71.4379	10801800
	88.0786	12529800		78.2211	11793900		67.0095	10997400		73.598	12721300		71.6642	10824100
	88.3482	12537800		78.479	11813100		67.2097	11003500		73.8365	12742700		71.897	10841300
	88.6359	12569300		78.723	11825100		67.4379	11018600		74.0761	12768300		72.1208	10850600
	88.9229	12597600		78.9631	11834400		67.6431	11023000		74.3011	12775400		72.3567	10881900
	89.1971	12618300		79.2195	11857400		67.8598	11031500		74.5417	12802200		72.5767	10882100
	89.4875	12642900		79.4608	11861400		68.0736	11050800		74.7708	12822400		72.803	10912000
	89.756	12659200		79.7067	11878900		68.2788	11050900		75.0016	12835300		73.0344	10924700
	90.0397	12690800		79.9681	11902000		68.5002	11075400		75.2481	12869600		73.2553	10937800
	90.3251	12730100		80.2062	11909700		68.7058	11081000		75.4702	12874900		73.4903	10966900
	90.611	12751100		80.4666	11937000		68.9187	11095700		75.7106	12915900		73.7153	10977300
	90.8986	12789400		80.7016	11944500		69.1346	11111600		75.9416	12934900		73.9471	11000900
	91.1691	12812700		80.9536	11962400		69.3381	11115200		76.1862	12952900		74.1734	11016500
	91.4584	12856100		81.209	11974100		69.5631	11130300		76.421	12983100		74.4034	11022300
	91.7418	12884500		81.4478	11983000		69.7717	11140400		76.6478	12996000		74.6339	11053000
	92.0134	12906900		81.7077	12010400		69.9833	11148000		76.8886	13026700		74.8493	11057600
	92.2949	12937600		81.9507	12014500		70.2026	11168600		77.1136	13052300		75.0848	11088800
	92.5707	12956100		82.2022	12038300		70.4027	11164300		77.3535	13061700		75.3075	11102200
	92.8594	12981100		82.4522	12059000		70.6254	11190700		77.5948	13097600		75.5366	11110900
	93.1336	13030500		82.6912	12066700		70.8315	11201100		77.8263	13113300		75.772	11132600
	93.4083	13049300		82.9516	12099800		71.0473	11218700		78.0643	13140700		75.9888	11147100
	93.7065	13090100		83.1921	12107100		71.2666	11228200		78.2916	13159100		76.2233	11164900
	93.9729	13117600		83.4498	12127500		71.4727	11235400		78.524	13176900		76.4511	11187100
	94.2616	13154400		83.6983	12144800		71.6954	11251900		78.7663	13218000		76.6756	11192200
	94.5408	13176500		83.9388	12154800		71.901	11261200		78.9917	13224000		76.9111	11228600
	94.8222	13192000		84.1977	12180300		72.1169	11271700		79.2423	13272100		77.1263	11234300
	95.1098	13227200		84.4397	12189400		72.3349	11293300		79.4622	13283300		77.3585	11261400
	95.3845	13239400		84.6917	12204300		72.5367	11297500		79.7023	13311900		77.589	11282200
	95.6626	13269800		84.9471	12227700		72.7581	11326200		79.9284	13337500		77.8197	11293100
	95.9455	13309000		85.1874	12234900		72.9692	11336300		80.1559	13352000		78.0494	11325700
	96.2179	13321800		85.4463	12263700		73.1808	11353100		80.3963	13383100		78.2744	11335300
	96.51	13370200		85.6878	12276600		73.3967	11367300		80.6273	13403700		78.5053	11359700
	96.7803	13392600		85.9393	12300100		73.6062	11378600		80.8625	13417600		78.7285	11383000
	97.0662	13435300		86.1867	12320600		73.828	11397700		81.0978	13451200		78.9521	11395000
	97.3487	13458800		86.4283	12331600		74.0303	11413200		81.3246	13456100		79.1885	11430100
	97.6195	13475300		86.6897	12355000		74.25	11423900		81.572	13506100		79.4084	11439300
	97.9077	13510200		86.9292	12371000		74.4603	11447300		81.7951	13517800		79.6439	11465500
	98.1774	13519700		87.1866	12396700		74.67	11453100		82.0317	13545300		79.8707	11480700
	98.4605	13546700		87.4356	12421900		74.8863	11485800		82.2735	13569200		80.0957	11493300
	98.7402	13586400		87.6773	12431700		75.0974	11493600		82.497	13591600		80.3307	11528000
	99.015	13592400		87.9313	12465000		75.3129	11519400		82.7463	13624700		80.552	11539400
	99.3051	13627900		88.1827	12473500		75.5253	11537800		82.974	13649000		80.7825	11571000
	99.5725	13648700		88.4297	12499500		75.7301	11549000		83.2102	13663900		81.0111	11595900
	99.8545	13677000		88.6837	12520000		75.9579	11569700		83.4473	13708300		81.2395	11607000
	100.142	13701200		88.9202	12529700		76.1631	11584000		83.6722	13709000		81.4745	11643500
	100.418	13726400		89.1781	12559100		76.3794	11596900		83.9217	13751600		81.6909	11647800
	100.705	13759300		89.4261	12567500		76.5936	11628000		84.1425	13770400		81.9208	11677100
	100.969	13788700		89.6763	12587700		76.798	11632800		84.3791	13801000		82.1517	11694300
	101.263	13816200		89.9213	12607400		77.0245	11664200		84.6199	13828000		82.3781	11707900
	101.543	13868400		90.1693	12614300		77.2314	11676000		84.8449	13852300		82.6122	11738500
	101.819	13879300		90.4287	12647100		77.4434	11701000		85.0899	13884800		82.8294	11748200
	102.108	13921600		90.6668	12657000		77.661	11719800		85.3121	13911200		83.0667	11773400
	102.377	13939000		90.9202	12682500		77.8641	11733700		85.5487	13933200		83.2908	11798800
	102.664	13976100		91.1727	12701500		78.0868	11755200		85.7895	13970600		83.5171	11804800
	102.939	14006200		91.4157	12716000		78.2996	11768100		86.0103	13975200		83.7521	11838500
	103.214	14017500		91.6738	12744200		78.5119	11783600		86.2591	14016400		83.973	11842900
	103.508	14045300		91.9163	12760900		78.7312	11814000		86.4854	14031600		84.2021	11868300
	103.778	14059300		92.1668	12785400		78.9351	11818000		86.7178	14064500		84.4289	11893500
	104.067	14085700		92.4153	12808500		79.162	11851200		86.9577	14093100		84.6548	11899900
	104.347	14128100		92.6638	12820000		79.3698	11862600		87.179	14119600		84.893	11928200
	104.62	14140900		92.9217	12853600		79.5814	11885300		87.4278	14149800		85.1207	11941700
	104.911	14182800		93.1677	12866300		79.8007	11902900		87.6546	14177200		85.3537	11962100
	105.181	14196900		93.4196	12890100		80.0042	11915700		87.8907	14188600		85.5794	11987400
	105.476	14227300		93.6629	12912600		80.2333	11942000		88.1278	14223100		85.8105	11997300
	105.754	14251000		93.9113	12924000		80.4393	11950200		88.3523	14231400		86.0432	12030700
	106.031	14265700		94.1648	12956400		80.6535	11965400		88.5974	14282700		86.2618	12035200
	106.318	14292400		94.4103	12969700		80.8677	11994800		88.8288	14301000		86.5055	12069200
	106.582	14312400		94.6573	12993400		81.0729	11997900		89.0613	14327000		86.7186	12081800
	106.877	14336700		94.9087	13021500		81.2952	12030700		89.2965	14344900		86.9482	12091400
	107.156	14375600		95.1657	13040000		81.4991	12042300		89.5259	14373800		87.185	12123900
	107.426	14383100		95.4221	13071100		81.7171	12065000		89.7667	14403500		87.4013	12136100
	107.713	14419300		95.6539	13082100		81.9334	12082500		89.9968	14425400		87.6386	12159500
	107.99	14432000		95.9088	13105800		82.1424	12093700		90.2351	14443700		87.8622	12182600
	108.278	14466200		96.1613	13124600		82.3598	12122500		90.4708	14480700		88.0922	12196200
	108.557	14490800		96.4073	13131000		82.5675	12132800		90.6918	14490500		88.3204	12233500
	108.835	14501600		96.6667	13173500		82.7919	12148300		90.941	14536300		88.5454	12242900
	109.127	14544800		96.9097	13178400		83.0014	12176500		91.1627	14554600		88.7767	12274100
	109.396	14549900		97.1746	13213900		83.2066	12181400		91.4082	14579600		88.999	12290900
	109.688	14577700		97.4156	13227200		83.4344	12219800		91.649	14605700		89.229	12305900
	109.97	14617300		97.6623	13250200		83.6358	12236800		91.874	14624600		89.4658	12334600
	110.241	14624700		97.9158	13277000		83.8606	12262500		92.1097	14659100		89.689	12348400
	110.527	14651900		98.1667	13295800		84.0705	12279500		92.3449	14686000		89.9171	12368700
	110.797	14671500		98.4113	13319000		84.2753	12291300		92.5825	14706300		90.1435	12397000
	111.093	14695700		98.6543	13346700		84.4937	12314600		92.8168	14743800		90.373	12406900
	111.365	14720300		98.9142	13358700		84.7049	12334600		93.0483	14745500		90.6103	12443400
	111.648	14724900		99.1684	13394600		84.9161	12352000		93.2887	14792100		90.8253	12449500
	111.93	14758700		99.4054	13401000		85.1332	12382500		93.5136	14801100		91.0594	12476500
	112.2	14776700		99.6688	13432000		85.3449	12390600		93.7516	14824900		91.2807	12497000
	112.49	14793000		99.9078	13449500		85.5713	12431800		93.9873	14848000		91.5153	12509900
	112.773	14822900		100.158	13460700		85.7732	12442300		94.2174	14862200		91.7443	12542100
	113.052	14831800		100.411	13486900		85.9895	12468300		94.4615	14895100		91.965	12556900
	113.33	14869800		100.657	13499800		86.2113	12492700		94.6888	14916200		92.2023	12583900
	113.602	14878700		100.91	13522900		86.4093	12509300		94.9255	14942000		92.43	12594000
	113.897	14906100		101.154	13548000		86.6375	12543100		95.1551	14995400		92.6595	12614700
	114.168	14926200		101.406	13556500		86.8376	12551000		95.3861	15009400		92.89	12629900
	114.451	14934400		101.667	13596400		87.059	12580600		95.6269	15065700		93.1131	12641300
	114.733	14982200		101.899	13599900		87.2719	12603000		95.8519	15088400		93.345	12660600
	115.009	14982600		102.153	13637100		87.4779	12614600		96.0901	15114400		93.5718	12684500
	115.295	14999600		102.405	13651200		87.7006	12644100		96.3258	15146900		93.8022	12691200
	115.577	15039400		102.649	13674400		87.908	12658300		96.5508	15164000		94.0286	12720900
	115.848	15054200		102.906	13700700		88.1217	12683300		96.7959	15195400		94.2513	12724200
	116.139	15093800		103.147	13718600		88.3354	12703500		97.0217	15216700		94.4885	12760600
	116.405	15114700		103.399	13740100		88.5487	12718900		97.264	15236500		94.7022	12773000
	116.694	15155000		103.638	13770000		88.765	12752100		97.5001	15275500		94.9367	12796800
	116.968	15178900		103.891	13779000		88.9711	12756800		97.7298	15275500		95.1672	12823400
	117.243	15187200		104.143	13824200		89.1912	12786400		97.9692	15316800		95.3862	12840900
	117.525	15226000		104.385	13825200		89.4043	12807900		98.1946	15331700		95.6135	12866800
	117.794	15239900		104.643	13862700		89.6223	12826800		98.4369	15357700		95.8412	12897100
	118.083	15262800		104.89	13873100		89.8429	12858000		98.673	15385800		96.0707	12906900
	118.368	15303400		105.138	13897100		90.0481	12875100		98.8938	15404400		96.303	12949000
	118.638	15315800		105.391	13922400		90.2597	12897100		99.1435	15438200		96.5239	12950700
	118.926	15347400		105.632	13941400		90.4734	12926300		99.3712	15459600		96.7566	12984100
	119.202	15356600		105.885	13970000		90.6868	12938300		99.6111	15469200		96.9844	13002100
	119.484	15377300		106.133	13992000		90.9073	12972500		99.8487	15513300		97.2098	13031400
	119.764	15399800		106.38	14000300		91.1181	12982600		100.067	15512700		97.4443	13052600
	120.041	15419400		106.643	14036700		91.3245	13015800		100.307	15560100		97.6675	13064300
	120.328	15446200		106.882	14037200		91.5374	13033200		100.534	15581900		97.8998	13089100
	120.599	15455400		107.132	14069500		91.7461	13047900		100.775	15610500		98.1225	13110000
	120.887	15477500		107.385	14085900		91.9628	13078200		101.005	15634900		98.3529	13117300
	121.167	15520100		107.634	14107600		92.1684	13093100		101.233	15649800		98.5838	13160500
	121.448	15527000		107.895	14130800		92.389	13116700		101.477	15676200		98.8047	13164000
	121.731	15563900		108.131	14146800		92.601	13137100		101.71	15693800		99.0338	13192000
	122.005	15564400		108.378	14170100		92.8113	13148900		101.949	15708500		99.2574	13205000
	122.287	15589000		108.622	14196100		93.031	13188300		102.18	15740300		99.4924	13222400
	122.567	15608900		108.88	14228300		93.2384	13197300		102.411	15744900		99.7283	13238400
	122.844	15622100		109.133	14250500		93.4542	13228800		102.651	15793300		99.9442	13251500
	123.137	15649000		109.372	14258600		93.6701	13248000		102.881	15813500		100.181	13269700
	123.408	15675000		109.629	14282700		93.8753	13264000		103.113	15843200		100.404	13293000
	123.697	15693600		109.874	14297600		94.0997	13294200		103.349	15873000		100.63	13296100
	123.975	15734700		110.119	14319500		94.3015	13313200		103.575	15892000		100.866	13338400
	124.251	15745300		110.37	14349100		94.5182	13345700		103.819	15923200		101.087	13338600
	124.537	15787700		110.61	14366000		94.7294	13373600		104.052	15944900		101.328	13376200
	124.809	15798100		110.863	14402200		94.9459	13384700		104.284	15963400		101.547	13395000
	125.098	15822100		111.107	14417800		95.1609	13428800		104.524	16006500		101.782	13420900
	125.381	15840500		111.36	14452200		95.367	13437700		104.745	16010900		102.008	13444300
	125.659	15842100		111.617	14472600		95.582	13471400		104.989	16049900		102.229	13461700
	125.941	15869900		111.852	14474800		95.7949	13488600		105.22	16065600		102.467	13483900
	126.217	15882700		112.112	14511200		96.0095	13503500		105.452	16079300		102.685	13508400
	126.499	15895100		112.349	14527300		96.2249	13538000		105.689	16107800		102.917	13524300
	126.778	15929800		112.603	14546900		96.4306	13556100		105.919	16133700		103.153	13564300
	127.055	15937900		112.86	14579500		96.6475	13587100		106.163	16165100		103.372	13568100
	127.346	15981300		113.1	14591000		96.8593	13616300		106.384	16183300		103.611	13608500
	127.616	15991500		113.354	14622400		97.0688	13629600		106.626	16194800		103.828	13628400
	127.914	16023900		113.597	14635900		97.2936	13675300		106.859	16235600		104.064	13650600
	128.19	16056200		113.849	14666500		97.4997	13689300		107.088	16240900		104.291	13675200
	128.473	16055400		114.102	14691200		97.7194	13719200		107.329	16281500		104.515	13687000
	128.756	16078400		114.343	14694400		97.9276	13745200		107.558	16289300		104.747	13704900
	129.03	16087600		114.598	14721400		98.1379	13766200		107.795	16309800		104.97	13731800
	129.316	16120300		114.84	14730900		98.3555	13798800		108.03	16336000		105.198	13742900
	129.585	16129200		115.094	14753100		98.5637	13817200		108.256	16338000		105.434	13781900
	129.875	16153400		115.351	14783500		98.7804	13845300		108.5	16358200		105.654	13785800
	130.149	16179600		115.585	14793600		98.9958	13868000		108.728	16384900		105.889	13820600
	130.426	16184700		115.844	14826900		99.2126	13881800		108.965	16393300		106.114	13839300
	130.722	16213500		116.086	14844200		99.4305	13919600		109.201	16430500		106.346	13859400
	130.997	16240100		116.341	14868300		99.6357	13924800		109.427	16429900		106.582	13886900
	131.265	16240100		116.588	14899900		99.8529	13956100		109.669	16473300		106.802	13898600
	131.564	16274600		116.828	14908300		100.064	13973100		109.897	16483200		107.036	13915500
	131.834	16263200		117.088	14933100		100.281	13983300		110.134	16511500		107.259	13933400
	132.12	16275200		117.329	14952900		100.495	14014700		110.368	16535400		107.495	13944900
	132.396	16300100		117.583	14968600		100.705	14022100		110.599	16553300		107.729	13979900
	132.68	16318200		117.84	15006300		100.923	14046600		110.84	16586400		107.945	13996000
	132.953	16346400		118.075	15014500		101.131	14070900		111.071	16610800		108.185	14017800
	133.23	16367300		118.336	15048700		101.351	14086700		111.308	16625100		108.403	14026900
	133.518	16394300		118.576	15068000		101.566	14120000		111.539	16670300		108.637	14051900
	133.798	16431900		118.83	15093500		101.769	14129600		111.768	16684200		108.874	14075500
	134.075	16439400		119.088	15119600		101.992	14157700		112.023	16712700		109.093	14086300
	134.362	16467300		119.323	15134300		102.2	14177200		112.25	16722500		109.333	14119300
	134.631	16491900		119.585	15161400		102.419	14196400		112.477	16735700		109.548	14128300
	134.923	16534500		119.824	15180300		102.627	14228000		112.708	16761600		109.785	14156300
	135.204	16549400		120.074	15199400		102.838	14240400		112.942	16766100		110.009	14179300
	135.469	16557600		120.325	15235500		103.056	14263100		113.193	16805000		110.231	14187800
	135.756	16598400		120.565	15246300		103.268	14286500		113.414	16809900		110.472	14213400
	136.023	16615700		120.826	15278000		103.489	14293200		113.65	16839100		110.687	14226500
	136.316	16639600		121.062	15300200		103.699	14326300		113.887	16858000		110.927	14252800
	136.59	16652600		121.315	15324500		103.91	14334800		114.117	16868700		111.154	14274500
	136.866	16645100		121.572	15349700		104.129	14362900		114.357	16904400		111.379	14282000
	137.154	16663900		121.812	15365000		104.336	14382300		114.594	16907600		111.61	14317100
	137.425	16660700		122.07	15394000		104.548	14397600		114.825	16918100		111.834	14327300
	137.712	16663900		122.309	15407100		104.769	14433400		115.059	16942800		112.059	14353700
	137.992	16682400		122.563	15425800		104.975	14454100		115.285	16947000		112.288	14369900
	138.272	16677700		122.816	15455200		105.192	14480400		115.531	16984100		112.519	14376400
	138.555	16706700		123.06	15467800		105.405	14512900		115.758	16981500		112.749	14396700
	138.825	16713900		123.317	15497600		105.623	14543800		115.994	17008000		112.968	14403200
	139.113	16729900		123.556	15515500		105.837	14569300		116.234	17020100		113.203	14429000
	139.392	16747700		123.815	15544200		106.04	14575300		116.455	17028900		113.432	14448100
	139.67	16752400		124.062	15564200		106.262	14610000		116.699	17053900		113.661	14459200
	139.963	16772800		124.313	15574800		106.47	14631300		116.936	17057500		113.892	14487900
	140.233	16781900		124.57	15600100		106.681	14649600		117.168	17072700		114.116	14496700
	140.521	16802400		124.815	15611700		106.903	14681000		117.406	17101900		114.344	14528900
	140.8	16815600		125.06	15629700		107.104	14699200		117.634	17114900		114.574	14548300
	141.076	16819900		125.315	15663100		107.321	14725900		117.873	17158500		114.795	14556200
	141.363	16843800		125.55	15664700		107.531	14758100		118.1	17168400		115.035	14580500
	141.634	16857600		125.818	15698100		107.747	14772000		118.338	17205700		115.254	14590600
	141.923	16884600		126.046	15710400		107.963	14812700		118.581	17227500		115.488	14616300
	142.203	16917800		126.312	15727700		108.173	14830800		118.8	17237600		115.716	14637500
	142.48	16923700		126.556	15746400		108.386	14858300		119.048	17265300		115.939	14642500
	142.766	16966500		126.798	15755500		108.598	14881100		119.275	17268800		116.172	14674200
	143.036	16966700		127.061	15780300		108.819	14896700		119.512	17281200		116.392	14680700
	143.324	17015300		127.3	15794700		109.031	14936800		119.751	17300900		116.632	14698600
	143.605	17029000		127.556	15809000		109.237	14949300		119.973	17301700		116.855	14713200
	143.879	17037100		127.807	15845000		109.46	14982100		120.226	17332800		117.083	14717800
	144.166	17048800		128.049	15850100		109.668	14997000		120.449	17333000		117.312	14740300
	144.438	17054900		128.302	15883000		109.885	15022700		120.691	17367400		117.541	14751500
	144.727	17077900		128.547	15897000		110.099	15041100		120.919	17383600		117.775	14773900
	145.006	17103800		128.802	15924800		110.301	15057200		121.153	17410700		118.002	14799400
	145.283	17106700		129.046	15949700		110.527	15077700		121.396	17443600		118.22	14803300
	145.574	17131600		129.294	15961600		110.735	15104700		121.621	17460700		118.454	14828100
	145.851	17133900		129.55	15987200		110.944	15113000		121.859	17480300		118.674	14840200
	146.133	17169200		129.789	16002400		111.16	15151700		122.097	17502800		118.913	14871800
	146.412	17183900		130.041	16020100		111.374	15151100		122.326	17501900		119.141	14890300
	146.688	17185900		130.293	16058200		111.582	15183500		122.573	17539000		119.371	14905400
	146.98	17206000		130.535	16068700		111.793	15191400		122.8	17541100		119.591	14928400
	147.252	17210700		130.787	16103300		112.013	15213100		123.034	17561500		119.808	14933700
	147.536	17227600		131.032	16125800		112.228	15233700		123.263	17577300		120.048	14954900
	147.818	17240100		131.292	16149000		112.431	15247200		123.503	17574500		120.272	14974900
	148.092	17233300		131.541	16174600		112.653	15269000		123.734	17597600		120.493	14982500
	148.378	17252500		131.779	16188000		112.86	15290300		123.966	17599900		120.727	15014600
	148.652	17240400		132.034	16215300		113.076	15303000		124.193	17613100		120.948	15023100
	148.94	17250700		132.273	16226500		113.293	15344200		124.426	17635500		121.181	15045800
	149.221	17253000		132.53	16246500		113.499	15344100		124.659	17646400		121.409	15068400
	149.499	17258200		132.783	16278000		113.721	15377300		124.898	17688500		121.637	15084300
	149.79	17276600		133.02	16285200		113.925	15388300		125.129	17690400		121.873	15108500
	150.049	17285200		133.282	16315800		114.142	15404500		125.366	17720700		122.096	15121000
	150.338	17312200		133.527	16325300		114.362	15430900		125.601	17731300		122.33	15143300
	150.622	17338800		133.777	16347000		114.568	15441900		125.828	17740500		122.557	15172500
	150.894	17331900		134.032	16371000		114.785	15460500		126.072	17766000		122.775	15182500
	151.181	17363700		134.274	16373100		114.994	15489600		126.298	17779000		123.014	15212900
	151.457	17353100		134.525	16399700		115.205	15504200		126.536	17803900		123.234	15224900
	151.748	17379500		134.775	16414400		115.426	15551100		126.765	17835300		123.463	15247800
	152.024	17402000		135.019	16427700		115.633	15557200		126.999	17843900		123.696	15273300
	152.302	17411000		135.279	16454400		115.85	15591000		127.241	17888300		123.916	15282300
	152.582	17436100		135.516	16458500		116.058	15607100		127.468	17899100		124.154	15304700
	152.858	17441800		135.767	16480200		116.275	15626300		127.705	17940000		124.373	15317400
	153.147	17471500		136.011	16490000		116.495	15650400		127.939	17957500		124.608	15343400
	153.424	17505300		136.262	16507000		116.703	15665900		128.167	17968700		124.835	15359900
	153.704	17512000		136.517	16529400		116.923	15690200		128.41	17997400		125.058	15369000
	153.985	17536500		136.76	16537700		117.135	15717000		128.636	18010900		125.291	15396200
	154.249	17525400		137.016	16564900		117.35	15731800		128.874	18028300		125.512	15402500
	154.537	17549400		137.26	16575600		117.572	15780100		129.107	18051600		125.746	15435900
	154.817	17551300		137.516	16591000		117.774	15791400		129.335	18055300		125.973	15447400
	155.093	17544800		137.759	16622000		117.993	15823500		129.584	18086000		126.203	15453800
	155.379	17562300		138.002	16627700		118.198	15837100		129.807	18092400		126.431	15476500
	155.651	17562100		138.259	16657100		118.417	15862800		130.047	18113000		126.65	15482800
	155.939	17576700		138.504	16666300		118.632	15878600		130.281	18127900		126.892	15512300
	156.217	17588100		138.759	16695500		118.841	15890600		130.507	18134600		127.117	15534600
	156.494	17580000		139.006	16717200		119.066	15907700		130.749	18158100		127.341	15540600
	156.782	17613200		139.246	16723100		119.271	15926900		130.98	18162900		127.569	15571000
	157.052	17609900		139.501	16754900		119.488	15938700		131.216	18172600		127.79	15577600
	157.343	17643000		139.745	16757900		119.701	15979300		131.45	18182700		128.022	15598700
	157.62	17652400		140.001	16788800		119.907	15987400		131.68	18171800		128.255	15616500
	157.895	17674700		140.249	16801800		120.126	16023600		131.923	18195100		128.48	15615600
	158.182	17695900		140.486	16814800		120.335	16030500		132.15	18185700		128.715	15639800
	158.453	17711800		140.744	16837800		120.55	16053100		132.387	18208200		128.931	15640900
	158.742	17735800		140.988	16853600		120.767	16077300		132.62	18221500		129.161	15667400
	159.02	17747300		141.245	16879500		120.974	16090000		132.851	18228900		129.393	15679500
	159.298	17745500		141.5	16907000		121.199	16106900		133.092	18256300		129.612	15685300
	159.585	17768700		141.746	16915600		121.404	16129000		133.319	18270700		129.851	15706200
	159.855	17760100		141.996	16950000		121.623	16141400		133.556	18291900		130.079	15716500
	160.144	17792400		142.235	16951500		121.836	16181400		133.8	18323000		130.311	15739100
	160.423	17812200		142.493	16989400		122.045	16186000		134.025	18328900		130.539	15751500
	160.698	17820200		142.744	17001600		122.268	16219800		134.27	18363700		130.766	15750600
	160.986	17831900		142.99	17015400		122.47	16232800		134.493	18367900		130.999	15776400
	161.257	17837700		143.247	17040700		122.687	16260900		134.736	18403500		131.222	15782700
	161.54	17865000		143.487	17049700		122.9	16281900		134.962	18419800		131.454	15803700
	161.823	17884100		143.744	17070600		123.113	16299700		135.199	18427200		131.68	15829000
	162.102	17883200		143.993	17097000		123.328	16338300		135.444	18450900		131.905	15826600
	162.388	17892500		144.243	17100400		123.537	16356100		135.671	18447300		132.137	15855100
	162.652	17887000		144.491	17131300		123.756	16387700		135.914	18464200		132.365	15862400
	162.947	17915400		144.729	17133000		123.969	16414800		136.139	18479000		132.595	15885100
	163.227	17913000		144.988	17166000		124.186	16432600		136.377	18479300		132.82	15900600
	163.507	17907400		145.232	17179600		124.397	16463100		136.616	18508700		133.044	15905300
	163.789	17916400		145.484	17192700		124.608	16477400		136.845	18507800		133.276	15931500
	164.06	17917000		145.738	17211200		124.827	16500500		137.088	18533700		133.494	15931200
	164.355	17927000		145.973	17220400		125.042	16523700		137.312	18549000		133.736	15959700
	164.637	17950300		146.23	17242800		125.244	16534500		137.549	18550400		133.959	15984500
	164.917	17953100		146.478	17260800		125.47	16564900		137.787	18572000		134.191	15989500
	165.203	17989900		146.728	17264400		125.67	16575800		138.014	18571800		134.419	16006100
	165.472	17987500		146.981	17297200		125.889	16601700		138.252	18593700		134.64	16013100
	165.758	18025800		147.221	17296700		126.102	16616200		138.479	18605000		134.872	16026200
	166.034	18042100		147.477	17334100		126.319	16623500		138.715	18611500		135.098	16044700
	166.311	18058600		147.721	17349500		126.536	16644300		138.956	18629700		135.325	16042500
	166.604	18080900		147.969	17361700		126.743	16649200		139.188	18623800		135.558	16075200
	166.869	18078500		148.223	17388000		126.969	16673200		139.424	18644300		135.778	16078700
	167.157	18098400		148.464	17392400		127.173	16699000		139.655	18658000		136.02	16111400
	167.44	18134700		148.719	17414600		127.379	16712200		139.887	18668800		136.245	16120300
	167.713	18136700		148.963	17435000		127.603	16738400		140.13	18702600		136.468	16133800
	168.006	18177800		149.211	17441500		127.807	16747500		140.357	18699500		136.703	16159800
	168.276	18173800		149.465	17479700		128.022	16777800		140.595	18710600		136.919	16177400
	168.567	18210300		149.706	17476300		128.242	16799500		140.825	18715400		137.156	16205100
	168.837	18219700		149.964	17506800		128.448	16811300		141.061	18726400		137.384	16224900
	169.121	18221100		150.207	17520000		128.672	16836800		141.297	18762300		137.616	16232600
	169.4	18242700		150.461	17529900		128.882	16852600		141.526	18762800		137.844	16269900
	169.671	18234100		150.707	17552900		129.095	16874900		141.765	18786400		138.062	16268000
	169.962	18247400		150.953	17564500		129.308	16902600		141.994	18797000		138.295	16301700
	170.243	18257600		151.209	17584100		129.517	16912300		142.23	18800900		138.527	16305700
	170.515	18247300		151.455	17610400		129.74	16947800		142.471	18835200		138.75	16314600
	170.81	18266100		151.703	17614900		129.947	16955200		142.698	18838400		138.98	16334100
	171.078	18251700		151.954	17647700		130.162	16983700		142.934	18864700		139.201	16333700
	171.363	18283300		152.2	17643900		130.373	17005700		143.161	18876400		139.436	16356800
	171.646	18284700		152.456	17684400		130.588	17015500		143.401	18884000		139.661	16367500
	171.917	18263000		152.7	17691500		130.805	17042300		143.635	18907800		139.889	16376500
	172.198	18265300		152.951	17704100		131.005	17055100		143.867	18909800		140.13	16408700
	172.47	18258700		153.207	17729300		131.231	17079300		144.108	18920000		140.346	16404800
	172.754	18273200		153.443	17739200		131.441	17108500		144.337	18928500		140.579	16437700
	173.036	18274900		153.694	17758800		131.646	17111700		144.573	18928300		140.8	16447400
	173.314	18269600		153.942	17781300		131.871	17140100		144.807	18965200		141.032	16453500
	173.601	18299900		154.21	17785700		132.069	17151700		145.029	18963000		141.253	16469700
	173.872	18298800		154.449	17816900		132.299	17182100		145.267	18988100		141.474	16477900
	174.162	18357900		154.7	17817300		132.506	17200000		145.494	18995400		141.711	16491800
	174.44	18382000		154.956	17846900		132.716	17206900		145.737	19004000		141.934	16507400
	174.71	18399100		155.199	17857800		132.934	17233800		145.971	19033500		142.161	16506600
	175.002	18440400		155.45	17864000		133.14	17231000		146.2	19038000		142.398	16537500
	175.273	18458600		155.706	17879900		133.359	17255700		146.441	19057300		142.617	16534700
	175.561	18473400		155.945	17884600		133.577	17269000		146.67	19072600		142.854	16569900
	175.841	18495300		156.201	17918600		133.783	17280700		146.911	19080900		143.077	16581300
	176.112	18493000		156.447	17923500		134.007	17313100		147.15	19098400		143.309	16587600
	176.405	18524000		156.703	17936800		134.205	17326400		147.372	19091900		143.535	16610200
	176.675	18522600		156.949	17951500		134.428	17356800		147.615	19103500		143.755	16618200
	176.963	18533100		157.205	17954800		134.637	17373200		147.842	19106000		143.99	16636900
	177.243	18555900		157.46	17977200		134.845	17383000		148.078	19119100		144.215	16651300
	177.519	18552100		157.699	17988300		135.062	17413300		148.319	19139600		144.443	16655900
	177.805	18571300		157.95	17993300		135.273	17420300		148.543	19149700		144.68	16682000
	178.075	18576200		158.206	18016000		135.499	17444400		148.779	19173600		144.901	16678900
	178.366	18563000		158.444	18013000		135.71	17467300		149.013	19191700		145.135	16706600
	178.643	18551300		158.698	18042300		135.918	17477600		149.249	19199800		145.354	16714500
	178.92	18542600		158.944	18050700		136.131	17505200		149.488	19236300		145.582	16720700
	179.214	18565600		159.192	18068200		136.34	17513500		149.712	19238100		145.812	16742400
	179.478	18557400		159.443	18085700		136.561	17535300		149.953	19261800		146.033	16750200
	179.769	18581900		159.684	18095600		136.768	17550900		150.18	19275500		146.272	16772500
	180.04	18592200		159.943	18117700		136.983	17549700		150.416	19288400		146.493	16795500
	180.322	18590100		160.189	18127800		137.2	17576100		150.657	19309200		146.727	16792300
	180.608	18592700		160.442	18135200		137.404	17574300		150.882	19308100		146.953	16824300
	180.88	18575300		160.691	18162800		137.632	17595800		151.125	19319300		147.18	16819000
	181.169	18585900		160.939	18163400		137.843	17614100		151.352	19325900		147.415	16855900
	181.446	18596500		161.193	18191900		138.053	17621300		151.588	19321500		147.636	16860900
	181.724	18591700		161.436	18197100		138.273	17645100		151.826	19347400		147.863	16871700
	182.015	18615100		161.682	18209100		138.475	17648300		152.051	19343200		148.096	16887800
	182.284	18602900		161.936	18219200		138.699	17670300		152.292	19360100		148.319	16893000
	182.582	18623000		162.179	18222500		138.907	17684700		152.521	19379000		148.556	16911800
	182.859	18631600		162.437	18241000		139.122	17685800		152.762	19376100		148.772	16924000
	183.137	18647900		162.673	18246800		139.339	17703700		152.998	19392200		149.004	16927000
	183.417	18678100		162.929	18252900		139.542	17707000		153.224	19373700		149.239	16959300
	183.694	18688200		163.175	18282500		139.765	17725700		153.463	19385800		149.457	16947500
	183.989	18714300		163.421	18280600		139.974	17737700		153.692	19381800		149.694	16976300
	184.258	18735300		163.685	18320200		140.184	17737800		153.931	19380900		149.922	16981500
	184.538	18733300		163.926	18331500		140.406	17761600		154.169	19414500		150.147	16988500
	184.824	18763500		164.174	18353800		140.612	17765400		154.396	19405000		150.38	17008100
	185.102	18758100		164.428	18371000		140.827	17787400		154.634	19421000		150.601	17010600
	185.388	18787200		164.669	18380000		141.036	17807300		154.861	19434500		150.842	17030100
	185.671	18805800		164.93	18412100		141.253	17813200		155.097	19435700		151.061	17038500
	185.951	18815500		165.163	18423900		141.468	17838000		155.341	19456000		151.288	17041500
	186.231	18838900		165.422	18430900		141.677	17841300		155.572	19459500		151.525	17068400
	186.503	18842200		165.67	18461100		141.898	17867300		155.806	19466700		151.744	17066100
	186.792	18869300		165.911	18459100		142.107	17874500		156.04	19467900		151.981	17088800
	187.067	18877600		166.17	18489100		142.32	17893200		156.274	19481800		152.204	17089300
	187.347	18869900		166.411	18494200		142.535	17913000		156.514	19528100		152.431	17094700
	187.633	18899600		166.659	18507100		142.745	17931100		156.741	19523900		152.671	17108900
	187.902	18888400		166.91	18526600		142.96	17954200		156.982	19555500		152.887	17112400
	188.194	18911400		167.144	18532000		143.169	17977700		157.209	19569400		153.128	17129000
	188.465	18915300		167.409	18555300		143.386	17986900		157.452	19580500		153.349	17143200
	188.743	18914800		167.648	18565200		143.605	18021900		157.686	19606000		153.575	17145300
	189.029	18932400		167.899	18573700		143.81	18022500		157.92	19609300		153.811	17179800
	189.304	18910400		168.157	18599600		144.027	18063600		158.156	19637400		154.025	17175600
	189.601	18919400		168.396	18599500		144.238	18078500		158.387	19647400		154.262	17207600
	189.87	18927300		168.649	18631700		144.449	18091800		158.626	19659700		154.483	17217200
	190.153	18920100		168.895	18637600		144.668	18109900		158.862	19691600		154.718	17228200
	190.439	18941300		169.149	18651000		144.874	18123300		159.094	19691500		154.948	17249500
	190.714	18931000		169.4	18666600		145.094	18148600		159.327	19709800		155.173	17247800
	190.994	18950200		169.638	18664300		145.304	18171000		159.552	19721000		155.408	17271400
	191.263	18959600		169.894	18684200		145.519	18178300		159.79	19718400		155.631	17284600
	191.541	18937600		170.138	18689100		145.734	18214700		160.029	19729300		155.854	17290500
	191.826	18949400		170.384	18691900		145.939	18210700		160.258	19716000		156.089	17323900
	192.098	18932200		170.637	18711800		146.158	18243200		160.499	19724200		156.307	17320600
	192.393	18948900		170.881	18703800		146.371	18258200		160.721	19717300		156.542	17349000
	192.662	18971200		171.139	18729300		146.586	18269500		160.96	19721200		156.769	17355800
	192.942	18958400		171.375	18737000		146.801	18287000		161.198	19750600		156.997	17365600
	193.231	18981500		171.634	18751000		147.012	18290100		161.427	19746600		157.227	17385300
	193.5	18969100		171.884	18768700		147.235	18307400		161.661	19767500		157.45	17395400
	193.789	18991000		172.123	18778200		147.444	18316600		161.893	19774600		157.683	17411500
	194.066	19015300		172.379	18797300		147.659	18313800		162.133	19783600		157.903	17424500
	194.349	19029000		172.622	18808800		147.88	18339300		162.37	19812500		158.136	17427300
	194.63	19051600		172.876	18816500		148.08	18333700		162.596	19809800		158.366	17455100
	194.902	19070300		173.127	18841500		148.3	18363600		162.842	19830900		158.584	17448600
	195.196	19100400		173.36	18838700		148.51	18378700		163.064	19843700		158.828	17473300
	195.468	19119900		173.624	18868400		148.723	18393200		163.298	19847600		159.042	17479700
	195.748	19110100		173.872	18874700		148.936	18412500		163.541	19886400		159.274	17484100
	196.034	19116900		174.118	18890200		149.145	18414500		163.761	19886100		159.509	17496600
	196.303	19096100		174.374	18903000		149.368	18438300		164.011	19918700		159.728	17499700
	196.6	19112100		174.613	18907300		149.581	18454400		164.238	19931500		159.96	17512700
	196.869	19114800		174.871	18937700		149.792	18454200		164.472	19941000		160.183	17529000
	197.147	19107300		175.11	18944300		150.003	18479200		164.717	19966000		160.417	17531200
	197.433	19124700		175.366	18947900		150.213	18469600		164.944	19960700		160.647	17555000
	197.705	19110300		175.614	18967500		150.428	18495500		165.182	19971300		160.871	17550000
	197.993	19115300		175.855	18955800		150.641	18498700		165.407	19974300		161.105	17573200
	198.268	19126200		176.114	18987900		150.856	18496300		165.65	19976800		161.331	17583300
	198.549	19113900		176.357	18988600		151.071	18512900		165.884	20000200		161.552	17585000
	198.837	19141300		176.608	18997500		151.278	18522100		166.113	19985000		161.784	17599400
	199.112	19128800		176.859	19007500		151.501	18547000		166.349	19988900		162	17600700
	199.403	19139000		177.102	19004800		151.706	18558800		166.571	19988000		162.239	17616700
	199.673	19131000		177.358	19025800		151.929	18560700		166.81	19972500		162.46	17623500
	199.95	19121100		177.609	19032800		152.14	18582600		167.046	19988500		162.69	17627100
	200.236	19139900		177.855	19037500		152.344	18582000		167.273	19986500		162.925	17658300
	200.514	19130400		178.114	19068600		152.572	18615800		167.521	19998800		163.139	17652700
	200.802	19145900		178.345	19065800		152.77	18629700		167.745	19996800		163.382	17677000
	201.083	19154200		178.603	19098500		152.992	18643000		167.984	19991500		163.601	17679100
	201.363	19149300		178.862	19103800		153.209	18659100		168.225	20002100		163.833	17687100
	201.649	19189000		179.11	19116500		153.411	18667100		168.451	19991100		164.063	17698300
	201.915	19181900		179.356	19134600		153.63	18686100		168.692	20002500		164.282	17698700
	202.215	19226500		179.6	19132100		153.839	18707700		168.917	20006400		164.519	17713500
	202.479	19239500		179.858	19162400		154.054	18714900		169.153	20003500		164.74	17717900
	202.759	19241900		180.104	19162000		154.273	18749100		169.394	20021500		164.97	17718900
	203.045	19262400		180.355	19181500		154.48	18743800		169.625	20025700		165.204	17740000
	203.328	19255400		180.608	19198800		154.699	18777700		169.866	20051400		165.425	17743400
	203.622	19280400		180.845	19205600		154.908	18785100		170.091	20056600		165.666	17765300
	203.889	19301700		181.115	19236500		155.123	18793100		170.331	20073800		165.887	17770900
	204.175	19307900		181.356	19242600		155.338	18803600		170.568	20096000		166.115	17781800
	204.463	19332100		181.605	19263400		155.542	18799600		170.794	20095500		166.343	17800900
	204.73	19328100		181.851	19283700		155.765	18819000		171.038	20108400		166.564	17798900
	205.018	19354600		182.094	19286300		155.976	18830600		171.26	20089400		166.807	17826000
	205.287	19361300		182.363	19311200		156.187	18836000		171.505	20088600		167.021	17827700
	205.568	19355200		182.604	19310000		156.402	18861200		171.737	20114000		167.254	17843500
	205.859	19369000		182.857	19325500		156.606	18856700		171.964	20106800		167.481	17856800
	206.126	19354100		183.106	19337600		156.834	18877000		172.204	20121900		167.702	17852200
	206.417	19366100		183.342	19330000		157.036	18886500		172.429	20118800		167.944	17875400
	206.695	19361700		183.6	19353900		157.251	18897400		172.67	20127400		168.164	17868100
	206.969	19344200		183.849	19359000		157.462	18915600		172.906	20134100		168.392	17877300
	207.264	19369600		184.105	19373300		157.669	18915200		173.133	20124600		168.624	17894300
	207.533	19363200		184.348	19384700		157.888	18926300		173.378	20139200		168.845	17888200
	207.816	19385300		184.589	19384800		158.101	18933700		173.605	20144000		169.084	17915800
	208.091	19392400		184.852	19412300		158.312	18936700		173.836	20163000		169.303	17914900
	208.374	19393500		185.088	19414800		158.527	18969900		174.077	20204100		169.528	17927600
	208.662	19407300		185.342	19438300		158.731	18972700		174.311	20217000		169.763	17936800
	208.932	19390100		185.588	19453000		158.952	19010900		174.552	20254800		169.988	17939700
	209.22	19397000		185.836	19449600		159.161	19020000		174.779	20261700		170.228	17955500
	209.492	19394400		186.095	19482600		159.376	19037100		175.013	20278100		170.446	17957800
	209.767	19388400		186.338	19476600		159.591	19060800		175.249	20293600		170.678	17963500
	210.053	19416100		186.589	19493900		159.795	19073500		175.476	20281500		170.902	17983100
	210.325	19405600		186.843	19509700		160.017	19094700		175.721	20288500		171.122	17979900
	210.616	19439800		187.086	19504800		160.23	19108000		175.943	20284300		171.366	18008100
	210.891	19442500		187.337	19528100		160.44	19112300		176.184	20294800		171.587	18003700
	211.171	19447400		187.581	19524000		160.66	19141300		176.416	20318100		171.822	18017100
	211.454	19468100		187.842	19530200		160.862	19136300		176.649	20311600		172.052	18024900
	211.726	19478500		188.088	19538100		161.081	19171400		176.893	20335300		172.27	18029900
	212.015	19504200		188.329	19531800		161.29	19184800		177.117	20340900		172.509	18049300
	212.29	19514100		188.594	19547400		161.509	19194700		177.363	20361400		172.723	18057500
	212.57	19508800		188.833	19540200		161.724	19209400		177.596	20377300		172.965	18065700
	212.856	19527500		189.079	19555100		161.931	19209700		177.823	20380700		173.188	18086700
	213.128	19512100		189.325	19572300		162.15	19229600		178.064	20394000		173.413	18086600
	213.411	19537600		189.583	19577300		162.358	19239000		178.289	20399800		173.65	18109700
	213.691	19547600		189.834	19608500		162.573	19235800		178.529	20407300		173.876	18109100
	213.972	19541800		190.075	19615700		162.788	19263600		178.766	20427300		174.108	18123800
	214.263	19558000		190.326	19636500		162.995	19252700		178.992	20425500		174.333	18130600
	214.53	19553200		190.572	19651400		163.214	19274800		179.238	20453100		174.556	18137100
	214.821	19577300		190.823	19649400		163.423	19275200		179.469	20450300		174.796	18154500
	215.096	19591500		191.079	19674600		163.638	19279900		179.703	20466800		175.023	18159300
	215.373	19593700		191.325	19678300		163.853	19293300		179.942	20479900		175.242	18168600
	215.659	19608100		191.579	19697100		164.059	19294100		180.166	20485400		175.474	18187500
	215.934	19587300		191.82	19715400		164.285	19311600		180.412	20498400		175.7	18185300
	216.225	19587100		192.061	19717600		164.496	19323900		180.634	20501800		175.941	18219000
	216.5	19575400		192.324	19753900		164.711	19322500		180.872	20506900		176.162	18211200
	216.775	19556800		192.565	19755400		164.926	19341700		181.113	20523000		176.399	18224100
	217.061	19572300		192.821	19776400		165.13	19333700		181.34	20518500		176.629	18230200
	217.333	19563600		193.055	19795300		165.358	19359200		181.581	20534300		176.838	18224400
	217.621	19582100		193.303	19791400		165.56	19361700		181.805	20536800		177.08	18242900
	217.896	19589400		193.562	19817400		165.775	19368800		182.049	20547900		177.298	18245000
	218.185	19579400		193.798	19816800		165.99	19385700		182.282	20547700		177.533	18247700
	218.462	19596400		194.049	19829700		166.195	19386500		182.509	20545500		177.76	18270000
	218.734	19594000		194.302	19846500		166.422	19412100		182.759	20553800		177.977	18265700
	219.023	19626300		194.548	19841900		166.625	19428900		182.977	20553600		178.223	18287700
	219.298	19639600		194.804	19866800		166.848	19436000		183.215	20566400		178.441	18289400
	219.586	19647100		195.045	19867600		167.059	19464900		183.454	20585100		178.671	18298100
	219.864	19677300		195.296	19886200		167.263	19473800		183.678	20578800		178.894	18305800
	220.142	19680700		195.542	19896800		167.491	19499800		183.926	20597500		179.124	18302500
	220.427	19704700		195.788	19892100		167.698	19514900		184.146	20593000		179.357	18319400
	220.705	19719600		196.046	19919000		167.917	19524900		184.387	20595300		179.58	18311000
	220.994	19721900		196.292	19915700		168.13	19555000		184.623	20597500		179.81	18322200
	221.277	19752600		196.538	19932800		168.341	19554700		184.847	20586800		180.038	18333600
	221.552	19740300		196.787	19949900		168.564	19583800		185.093	20592400		180.263	18322900
	221.832	19769200		197.03	19947000		168.773	19592400		185.32	20587800		180.5	18348200
	222.107	19769200		197.294	19970200		168.986	19603100		185.563	20584800		180.721	18349700
	222.392	19772000		197.535	19969700		169.201	19613200		185.797	20585100		180.958	18363400
	222.678	19790400		197.781	19977000		169.411	19614800		186.026	20578500		181.183	18378000
	222.948	19791300		198.027	19990300		169.628	19633800		186.274	20591400		181.402	18372200
	223.236	19804600		198.28	19988200		169.839	19636200		186.491	20594900		181.645	18393000
	223.519	19806200		198.534	20012400		170.05	19643200		186.739	20605200		181.866	18391400
	223.791	19798200		198.777	20004400		170.273	19660100		186.971	20609600		182.096	18396700
	224.083	19821000		199.03	20018600		170.474	19652400		187.195	20601500		182.324	18409400
	224.358	19804600		199.276	20031200		170.701	19674100		187.436	20613600		182.547	18400100
	224.635	19829300		199.522	20028900		170.912	19673000		187.66	20613200		182.784	18419400
	224.91	19820100		199.783	20044100		171.121	19682200		187.906	20622000		183.009	18415900
	225.204	19801000		200.019	20043200		171.338	19692300		188.135	20646600		183.235	18421300
	225.476	19798900		200.275	20053600		171.538	19693500		188.364	20642900		183.472	18434700
	225.756	19776100		200.519	20072000		171.77	19706600		188.607	20669700		183.686	18434700
	226.042	19788100		200.765	20073800		171.968	19705700		188.827	20674400		183.927	18451800
	226.317	19809400		201.026	20099400		172.187	19714300		189.073	20683500		184.152	18454500
	226.606	19800100		201.262	20101100		172.402	19726300		189.302	20702500		184.382	18476300
	226.886	19834800		201.52	20120100		172.602	19715400		189.529	20710200		184.606	18487000
	227.155	19825000		201.761	20133800		172.83	19730300		189.774	20726000		184.833	18477400
	227.444	19839100		202.015	20131800		173.037	19728300		189.999	20733000		185.066	18508200
	227.713	19828400		202.263	20146800		173.25	19737400		190.24	20743800		185.284	18510300
	227.999	19809200		202.504	20145300		173.469	19747300		190.473	20769500		185.512	18524800
	228.285	19822700		202.76	20152700		173.671	19742700		190.71	20768700		185.74	18541400
	228.551	19823600		203.009	20160500		173.895	19752700		190.95	20793500		185.961	18539000
	228.834	19841600		203.259	20154600		174.097	19741600		191.17	20793100		186.204	18567700
	229.109	19850500		203.515	20174300		174.316	19743900		191.411	20806500		186.423	18565100
	229.392	19844200		203.756	20158800		174.531	19763300		191.645	20820800		186.655	18578900
	229.675	19868100		204.01	20169900		174.736	19764200		191.876	20825800		186.883	18582800
	229.947	19854500		204.261	20171200		174.959	19801900		192.12	20845700		187.106	18580500
	230.241	19886700		204.509	20165600		175.17	19807000		192.344	20846000		187.347	18602800
	230.516	19891700		204.763	20177800		175.385	19825300		192.585	20852800		187.568	18595800
	230.796	19893800		205.004	20173000		175.604	19840700		192.816	20866700		187.798	18610600
	231.082	19914100		205.262	20181200		175.804	19840800		193.048	20854600		188.026	18610100
	231.354	19927000		205.503	20183000		176.032	19863500		193.289	20864600		188.249	18609000
	231.643	19942300		205.752	20179400		176.239	19869700		193.513	20864000		188.486	18629400
	231.918	19951900		206.005	20196400		176.456	19873600		193.759	20875400		188.707	18625400
	232.201	19948900		206.251	20184900		176.666	19886200		193.985	20885700		188.937	18637500
	232.487	19968200		206.507	20198900		176.869	19883700		194.215	20876500		189.165	18647000
	232.756	19951800		206.753	20202200		177.088	19914000		194.46	20888300		189.388	18644000
	233.045	19975000		206.999	20200900		177.294	19917400		194.685	20890700		189.625	18663000
	233.325	19973500		207.257	20216200		177.512	19928600		194.921	20896400		189.845	18663300
	233.602	19973000		207.499	20220200		177.724	19938700		195.159	20915200		190.075	18669900
	233.886	19994300		207.762	20230200		177.929	19944100		195.386	20914800		190.303	18680700
	234.157	19992000		208.005	20240000		178.152	19969700		195.632	20930200		190.526	18679600
	234.446	20004100		208.256	20231700		178.363	19971300		195.851	20923400		190.763	18701700
	234.724	19988900		208.505	20264800		178.574	19978600		196.097	20931800		190.982	18698500
	235.001	19980900		208.746	20258700		178.793	19995600		196.331	20938300		191.214	18704400
	235.287	19999600		209.004	20278700		178.993	19986000		196.558	20928100		191.442	18710700
	235.559	19989000		209.248	20288100		179.221	20004000		196.801	20936800		191.665	18701000
	235.851	20012900		209.499	20294100		179.428	19993300		197.025	20934000		191.902	18717300
	236.123	20015000		209.752	20312400		179.638	19998000		197.264	20944600		192.123	18707900
	236.403	20008400		209.998	20318000		179.858	20002000		197.498	20972100		192.357	18718000
	236.689	20018400		210.247	20329200		180.064	19986300		197.729	20972400		192.58	18732200
	236.966	20001300		210.495	20343700		180.281	20004200		197.975	20993300		192.803	18734500
	237.249	20021600		210.741	20340900		180.492	19992400		198.199	20988400		193.04	18757300
	237.53	20024700		211	20365600		180.711	19992300		198.44	20998400		193.259	18748700
	237.804	20011300		211.236	20349900		180.92	20007400		198.674	20996500		193.496	18763700
	238.09	20037500		211.499	20366600		181.133	19996000		198.903	20982600		193.723	18769600
	238.362	20041000		211.733	20373400		181.354	20014900		199.141	20980500		193.947	18767800
	238.651	20085200		211.988	20367900		181.565	20012100		199.366	20965000		194.183	18779700
	238.931	20089900		212.242	20388000		181.778	20025000		199.609	20983200		194.4	18773100
	239.22	20084100		212.483	20383400		181.995	20034500		199.841	20989000		194.634	18775400
	239.495	20096300		212.741	20393200		182.197	20037100		200.072	20975000		194.857	18780000
	239.767	20093300		212.98	20400100		182.419	20063700		200.313	20995700		195.081	18779200
	240.058	20119000		213.228	20394600		182.625	20083800		200.537	20997200		195.317	18787900
	240.336	20139000		213.489	20419300		182.84	20102100		200.781	21018000		195.538	18787800
	240.622	20127800		213.725	20413600		183.053	20144300		201.012	21026100		195.782	18813700
	240.91	20151100		213.976	20435800		183.262	20149000		201.246	21023800		196.001	18821100
	241.182	20131600		214.217	20441000		183.483	20187400		201.484	21043300		196.224	18815600
	241.463	20150400		214.471	20456800		183.694	20197400		201.711	21034400		196.461	18835700
	241.737	20154400		214.732	20478600		183.911	20219500		201.957	21060500		196.691	18819000
	242.026	20156800		214.973	20483800		184.124	20235000		202.183	21067500		196.923	18829500
	242.306	20172200		215.216	20490900		184.33	20236200		202.415	21060800		197.151	18825000
	242.584	20162700		215.465	20506600		184.554	20250200		202.66	21073100		197.374	18825100
	242.867	20171000		215.716	20506800		184.754	20248500		202.89	21066300		197.608	18847300
	243.136	20188300		215.974	20531100		184.969	20263000		203.133	21085300		197.829	18840600
	243.416	20187100		216.21	20522500		185.188	20279400		203.364	21093400		198.059	18855000
	243.711	20215400		216.463	20540900		185.395	20274400		203.593	21093600		198.291	18866900
	243.98	20207700		216.714	20546600		185.616	20299600		203.832	21110100		198.517	18867700
	244.269	20224900		216.965	20553300		185.823	20303900		204.066	21101900		198.749	18890000
	244.541	20226900		217.216	20575100		186.042	20315900		204.309	21116000		198.977	18893300
	244.818	20213900		217.462	20578000		186.253	20325700		204.533	21122300		199.205	18914900
	245.104	20225500		217.711	20589700		186.459	20324400		204.765	21119100		199.432	18923900
	245.376	20209400		217.957	20607100		186.68	20337400		205.006	21142400		199.655	18921100
	245.676	20208700		218.203	20609900		186.891	20327300		205.228	21135100		199.897	18943800
	245.939	20206400		218.454	20640300		187.104	20335000		205.478	21156900		200.12	18934500
	246.231	20188300		218.695	20634900		187.321	20351300		205.7	21165000		200.343	18949600
	246.511	20194900		218.948	20658500		187.528	20339200		205.932	21153600		200.571	18953400
	246.783	20183000		219.194	20657900		187.749	20359300		206.18	21172100		200.803	18953400
	247.063	20198400		219.445	20653100		187.962	20355700		206.402	21160600		201.038	18974600
	247.338	20201200		219.694	20664000		188.173	20362100		206.638	21177700		201.259	18965500
	247.616	20190600		219.932	20654800		188.39	20374900		206.879	21184700		201.491	18975100
	247.902	20201900		220.186	20665200		188.599	20366800		207.108	21177300		201.709	18983300
	248.171	20183000		220.429	20678000		188.818	20378100		207.351	21196900		201.939	18984200
	248.462	20199300		220.688	20675100		189.024	20379400		207.571	21193400		202.174	19009300
	248.737	20222200		220.943	20695800		189.239	20388400		207.814	21210900		202.399	19003300
	249.02	20217900		221.18	20691000		189.456	20406000		208.046	21223400		202.629	19018500
	249.306	20237700		221.435	20705000		189.665	20411200		208.279	21221700		202.857	19025700
	249.572	20226700		221.677	20713500		189.882	20441200		208.518	21238700		203.087	19011000
	249.867	20239300		221.93	20715200		190.099	20437000		208.749	21229700		203.317	19032900
	250.141	20234700		222.186	20733000		190.31	20458100		208.981	21243000		203.538	19023600
	250.419	20220400		222.422	20723600		190.527	20465200		209.224	21252900		203.768	19034700
	250.705	20228600		222.68	20725900		190.736	20463100		209.449	21250900		203.996	19046600
	250.977	20214300		222.921	20725600		190.953	20475000		209.692	21266600		204.223	19039800
	251.265	20214700		223.172	20719500		191.157	20468200		209.923	21257000		204.458	19052700
	251.54	20217600		223.426	20738600		191.379	20470600		210.169	21274100		204.677	19051300
	251.826	20207000		223.669	20723400		191.592	20474200		210.393	21278600		204.913	19054500
	252.115	20227900		223.925	20744900		191.8	20459500		210.627	21271200		205.132	19058500
	252.378	20222900		224.164	20754000		192.028	20478300		210.87	21289100		205.362	19051700
	252.67	20258500		224.415	20762700		192.235	20460300		211.092	21273600		205.594	19079000
	252.947	20275200		224.676	20780100		192.448	20470500		211.338	21290300		205.815	19072700
	253.222	20285900		224.917	20781400		192.66	20478300		211.572	21297800		206.052	19090100
	253.511	20313900		225.173	20789300		192.865	20480200		211.803	21278600		206.275	19102700
	253.785	20315900		225.414	20798700		193.095	20499800		212.039	21288900		206.507	19100200
	254.071	20342900		225.662	20794400		193.301	20493300		212.266	21277100		206.742	19114600
	254.349	20366400		225.916	20820000		193.516	20515100		212.512	21291300		206.954	19106000
	254.632	20370700		226.154	20813100		193.727	20525300		212.746	21299200		207.193	19115100
	254.915	20387900		226.415	20829100		193.942	20518200		212.982	21302000		207.414	19130900
	255.184	20373100		226.656	20844900		194.157	20539800		213.213	21324300		207.646	19126600
	255.476	20384400		226.909	20850100		194.363	20538400		213.44	21319100		207.883	19148600
	255.748	20377400		227.165	20870500		194.585	20550100		213.676	21343500		208.102	19149100
	256.036	20364900		227.406	20872600		194.791	20552800		213.91	21352100		208.336	19168200
	256.317	20373400		227.66	20883800		195.006	20549000		214.141	21340400		208.555	19179300
	256.594	20347900		227.903	20882900		195.224	20566700		214.385	21354800		208.794	19182500
	256.88	20345300		228.152	20879300		195.428	20558000		214.609	21347600		209.019	19198800
	257.158	20323600		228.41	20903600		195.649	20571400		214.85	21370200		209.24	19194300
	257.446	20299600		228.644	20891900		195.86	20583500		215.079	21374000		209.47	19207900
	257.73	20318000		228.9	20902000		196.073	20577100		215.315	21374700		209.696	19215900
	257.996	20314400		229.146	20901900		196.288	20605300		215.551	21387200		209.928	19210500
	258.29	20343200		229.399	20898300		196.497	20610800		215.778	21377200		210.153	19231600
	258.565	20357300		229.645	20913100		196.709	20625700		216.019	21383600		210.374	19224700
	258.854	20368000		229.886	20901800		196.924	20649000		216.248	21386000		210.606	19240600
	259.131	20386800		230.147	20908300		197.137	20648800		216.489	21367900		210.832	19239000
	259.403	20381000		230.386	20918900		197.354	20676200		216.725	21379100		211.06	19231500
	259.697	20396400		230.642	20913500		197.565	20664200		216.95	21371600		211.296	19253700
	259.966	20426200		230.897	20937100		197.778	20669800		217.193	21387200		211.517	19250900
	260.25	20434100		231.138	20928500		197.989	20674700		217.42	21389100		211.752	19258500
	260.541	20469300		231.394	20941100		198.206	20660300		217.658	21397300		211.973	19255100
	260.805	20453900		231.635	20940700		198.427	20676300		217.894	21404800		212.205	19255700
	261.093	20464200		231.896	20933000		198.63	20670700		218.119	21397200		212.435	19268700
	261.374	20474500		232.147	20951400		198.843	20677900		218.362	21410600		212.656	19253700
	261.657	20483900		232.381	20944500		199.058	20687300		218.589	21395200		212.888	19269800
	261.934	20501800		232.642	20956200		199.27	20688400		218.832	21394100		213.111	19262000
	262.206	20496900		232.888	20960600		199.488	20714000		219.068	21416100		213.344	19256500
	262.501	20522300		233.141	20962100		199.694	20720200		219.293	21402000		213.578	19262500
	262.775	20522400		233.4	20977600		199.911	20750300		219.536	21422700		213.794	19242700
	263.058	20511200		233.633	20969700		200.118	20766700		219.763	21419300		214.034	19247600
	263.344	20544500		233.897	20981500		200.328	20775700		220.001	21416500		214.254	19247000
	263.611	20543600		234.13	20980700		200.543	20790200		220.235	21420700		214.487	19245500
	263.902	20577700		234.391	20994100		200.75	20786500		220.467	21387300		214.717	19260200
	264.166	20580500		234.64	21012900		200.974	20800400		220.712	21393200		214.938	19258100
	264.46	20555000		234.876	21015200		201.178	20802300		220.937	21376100		215.172	19267700
	264.738	20539000		235.139	21037300		201.393	20797300		221.175	21372100		215.393	19269400
	265.015	20506700		235.382	21045200		201.614	20809600		221.411	21371800		215.625	19270600
	265.304	20508800		235.631	21053800		201.821	20796900		221.636	21351600		215.855	19281800
	265.573	20493600		235.884	21074100		202.036	20803300		221.881	21373500		216.081	19275300
	265.856	20475100		236.123	21071300		202.249	20814000		222.106	21376700		216.308	19283900
	266.131	20486000		236.386	21092300		202.468	20808800		222.344	21400500		216.532	19287300
	266.4	20460300		236.63	21083300		202.681	20827300		222.585	21422000		216.762	19290500
	266.689	20459900		236.886	21093100		202.892	20822400		222.805	21435000		216.996	19303700
	266.969	20464100		237.137	21107600		203.111	20837700		223.053	21462200		217.219	19290100
	267.246	20456800		237.378	21109700		203.317	20839100		223.275	21473700		217.449	19304600
	267.535	20463800		237.629	21124500		203.537	20834400		223.513	21477600		217.675	19306200
	267.807	20451900		237.872	21124500		203.75	20856100		223.754	21511100		217.902	19311000
	268.096	20465200		238.123	21137200		203.956	20847000		223.979	21510300		218.132	19325800
	268.368	20475300		238.372	21145600		204.173	20862300		224.224	21539000		218.358	19330600
	268.645	20474300		238.618	21136800		204.382	20870900		224.444	21541000		218.59	19342800
	268.934	20516900		238.876	21161500		204.597	20872600		224.687	21554500		218.813	19350100
	269.209	20524000		239.11	21165600		204.814	20895300		224.923	21569900		219.043	19347100
	269.492	20563000		239.37	21181000		205.025	20906800		225.152	21567300		219.276	19362500
	269.766	20574900		239.624	21203900		205.242	20921300		225.396	21585400		219.496	19348600
	270.05	20582400		239.855	21209000		205.448	20937800		225.625	21574500		219.731	19355500
	270.33	20601700		240.123	21227400		205.668	20935800		225.861	21568700		219.952	19359300
	270.61	20602000		240.364	21235800		205.883	20963500		226.102	21578400		220.184	19355600
	270.893	20613900		240.608	21248000		206.085	20962300		226.322	21561200		220.414	19361000
	271.168	20613900		240.861	21260700		206.308	20978000		226.574	21582000		220.635	19353900
	271.457	20597900		241.102	21257300		206.515	20985100		226.792	21589400		220.872	19369700
	271.737	20614500		241.361	21274300		206.73	20980600		227.035	21600800		221.095	19370800
	272.006	20602200		241.594	21268100		206.947	20999300		227.276	21618700		221.327	19370700
	272.301	20629600		241.848	21278300		207.158	20987900		227.495	21616800		221.555	19391700
	272.575	20636900		242.099	21291700		207.371	20997200		227.743	21637600		221.787	19385800
	272.85	20630300		242.342	21289600		207.579	21006500		227.965	21631200		222.024	19397100
	273.142	20657000		242.593	21313500		207.801	21005500		228.204	21631100		222.236	19399700
	273.413	20645300		242.847	21311800		208.011	21012800		228.445	21643000		222.47	19416800
	273.699	20668500		243.095	21325100		208.222	21002600		228.669	21631800		222.7	19431800
	273.977	20677500		243.346	21340300		208.444	21013600		228.917	21660500		222.924	19435600
	274.26	20665000		243.595	21332000		208.652	21016300		229.142	21659800		223.16	19455400
	274.543	20684200		243.848	21342100		208.867	21008100		229.382	21666000		223.375	19470600
	274.809	20671000		244.084	21343100		209.084	21024100		229.621	21668100		223.611	19472800
	275.098	20681300		244.342	21348900		209.291	21021500		229.852	21652000		223.844	19498700
	275.378	20671000		244.591	21358900		209.508	21035100		230.091	21656000		224.071	19496000
	275.659	20650200		244.832	21356000		209.717	21046000		230.318	21627700		224.304	19521600
	275.945	20650600		245.088	21364800		209.934	21040700		230.559	21607800		224.522	19522600
	276.222	20627000		245.329	21365200		210.149	21068300		230.795	21603400		224.757	19536900
	276.511	20634500		245.587	21371600		210.355	21068500		231.022	21597400		224.987	19554100
	276.78	20638000		245.831	21382400		210.577	21081600		231.272	21630900		225.205	19548600
	277.074	20635100		246.079	21373400		210.781	21092700		231.499	21635800		225.442	19563000
	277.357	20657300		246.335	21395400		211	21093600		231.73	21647800		225.665	19565200
	277.618	20645700		246.574	21386000		211.217	21123100		231.964	21668000		225.9	19560000
	277.907	20653900		246.83	21394000		211.42	21121700		232.193	21671900		226.132	19581800
	278.187	20654100		247.081	21405500		211.637	21143100		232.434	21692400		226.36	19573500
	278.465	20645900		247.322	21394700		211.85	21144200		232.663	21694100		226.585	19588900
	278.753	20657900		247.583	21405800		212.071	21140900		232.904	21707400		226.808	19582500
	279.025	20648200		247.816	21404000		212.286	21150200		233.133	21719200		227.043	19586200
	279.32	20666400		248.077	21405100		212.491	21141300		233.367	21712000		227.278	19595200
	279.589	20685000		248.323	21414600		212.71	21149000		233.61	21731400		227.494	19586100
	279.878	20687600		248.569	21405400		212.916	21149300		233.83	21735800		227.728	19585800
	280.158	20726600		248.825	21413000		213.138	21143400		234.078	21742200		227.952	19573700
	280.427	20720900		249.066	21406100		213.359	21168200		234.312	21742900		228.186	19569400
	280.716	20753200		249.317	21413400		213.561	21165200		234.541	21739300		228.418	19592600
	280.996	20759900		249.57	21432000		213.778	21189400		234.789	21767300		228.637	19583800
	281.268	20758000		249.806	21422000		213.987	21194600		235.011	21762000		228.876	19606200
	281.551	20776700		250.062	21429300		214.209	21201700		235.247	21781200		229.095	19604300
	281.829	20783300		250.308	21424400		214.428	21209900		235.481	21786000		229.329	19603100
	282.117	20799100		250.564	21418600		214.63	21210400		235.714	21777900		229.557	19616900
	282.392	20800700		250.815	21428900		214.847	21220500		235.958	21791700		229.776	19607300
	282.675	20781700		251.054	21419000		215.058	21213900		236.18	21787000		230.015	19608700
	282.967	20796800		251.317	21439100		215.277	21202600		236.421	21793400		230.238	19609200
	283.233	20779000		251.556	21435300		215.496	21211100		236.657	21799000		230.468	19609200
	283.519	20789400		251.812	21445800		215.697	21191400		236.884	21788400		230.696	19639000
	283.794	20790400		252.06	21454100		215.918	21197600		237.134	21810300		230.923	19639700
	284.068	20775000		252.301	21453700		216.127	21191900		237.361	21800600		231.162	19654200
	284.349	20794400		252.557	21471000		216.346	21195300		237.59	21807500		231.381	19652700
	284.626	20788300		252.798	21478200		216.565	21203700		237.828	21811000		231.622	19671100
	284.915	20799600		253.052	21484400		216.77	21199500		238.053	21800400		231.839	19682100
	285.19	20803000		253.302	21491000		216.987	21209200		238.301	21806400		232.066	19684200
	285.47	20797600		253.551	21477900		217.195	21216600		238.532	21797900		232.306	19700600
	285.761	20834300		253.807	21490700		217.408	21216700		238.768	21802600		232.52	19701200
	286.028	20826500		254.04	21482000		217.625	21252100		239.002	21809100		232.754	19714100
	286.316	20837700		254.301	21489300		217.832	21246300		239.227	21797200		232.986	19720700
	286.597	20837600		254.555	21505300		218.051	21274000		239.47	21819900		233.212	19710200
	286.872	20824700		254.798	21508200		218.26	21279100		239.692	21798100		233.44	19731300
	287.163	20826800		255.059	21527900		218.483	21293700		239.928	21795100		233.663	19719500
	287.427	20815500		255.303	21533000		218.694	21315100		240.167	21788400		233.895	19728800
	287.715	20820100		255.556	21549200		218.903	21317100		240.396	21776500		234.123	19737300
	287.993	20816300		255.802	21564800		219.12	21331600		240.639	21781700		234.348	19734700
	288.276	20804900		256.048	21563500		219.324	21334700		240.866	21767000		234.587	19738800
	288.559	20836100		256.307	21585600		219.543	21333600		241.107	21774000		234.801	19740900
	288.834	20818100		256.545	21578500		219.763	21358200		241.333	21779300		235.04	19749500
	289.12	20818700		256.803	21602700		219.967	21347300		241.565	21771200		235.268	19756200
	289.392	20823000		257.045	21611000		220.193	21361000		241.808	21801000		235.489	19755100
	289.678	20820700		257.293	21605800		220.393	21349800		242.04	21802600		235.726	19775100
	289.966	20832900		257.554	21620600		220.618	21348300		242.276	21822800		235.947	19761100
	290.233	20834000		257.787	21620900		220.831	21357000		242.51	21833700		236.186	19777400
	290.518	20839500		258.051	21633400		221.04	21356200		242.739	21833400		236.402	19788500
	290.796	20859300		258.299	21648000		221.261	21363200		242.982	21853400		236.628	19783800
	291.082	20844100		258.548	21640200		221.47	21359200		243.213	21855100		236.86	19792600
	291.362	20839400		258.811	21658400		221.689	21357000		243.45	21858500		237.079	19785100
	291.637	20803900		259.04	21652400		221.902	21363700		243.679	21861700		237.313	19789800
	291.923	20825000		259.303	21669300		222.111	21347000		243.91	21852900		237.545	19797500
	292.198	20824700		259.542	21672200		222.33	21352400		244.156	21878900		237.764	19779500
	292.478	20803200		259.795	21671900		222.539	21349600		244.378	21872900		238.001	19788600
	292.764	20813100		260.051	21688200		222.756	21356800		244.614	21887800		238.219	19778300
	293.033	20811800		260.287	21677900		222.969	21368000		244.848	21881700		238.456	19793700
	293.322	20822700		260.548	21699100		223.175	21357100		245.079	21868000		238.686	19799900
	293.599	20809000		260.794	21704000		223.394	21365300		245.32	21879500		238.903	19795800
	293.885	20789900		261.038	21694400		223.607	21373500		245.552	21871400		239.137	19803600
	294.171	20788700		261.291	21714500		223.822	21380900		245.788	21886300		239.356	19797600
	294.443	20767900		261.534	21703300		224.035	21386700		246.022	21902300		239.597	19809600
	294.732	20792500		261.798	21725700		224.244	21376300		246.251	21902600		239.823	19815200
	295.006	20800400		262.031	21723400		224.463	21398100		246.494	21926600		240.048	19807500
	295.292	20812500		262.28	21716600		224.668	21393800		246.718	21909900		240.28	19822300
	295.573	20838300		262.541	21721800		224.883	21416400		246.957	21918100		240.501	19818100
	295.847	20845700		262.782	21716200		225.1	21422700		247.188	21928200		240.733	19834500
	296.139	20871000		263.033	21725000		225.308	21410200		247.422	21927700		240.963	19838000
	296.416	20884700		263.279	21730100		225.525	21429200		247.668	21947100		241.187	19838900
	296.697	20881800		263.532	21717700		225.736	21435300		247.89	21938900		241.414	19854600
	296.98	20893900		263.781	21729500		225.951	21457100		248.131	21946400		241.633	19856500
	297.252	20865000		264.027	21716800		226.168	21471400		248.358	21956000		241.872	19864900
	297.538	20854800		264.283	21735000		226.375	21471400		248.589	21951400		242.1	19872700
	297.81	20849600		264.521	21737100		226.594	21490400		248.832	21977800		242.325	19868500
	298.09	20833200		264.775	21729900		226.799	21492400		249.064	21964500		242.56	19883200
	298.376	20844000		265.021	21743900		227.02	21510600		249.302	21969600		242.778	19872500
	298.651	20843800		265.269	21742200		227.233	21521800		249.534	21962000		243.011	19879800
	298.939	20882900		265.52	21752800		227.446	21526000		249.765	21936600		243.238	19886700
	299.217	20917000		265.773	21750600		227.661	21545500		250.011	21941900		243.464	19884700
	299.5	20919000		266.022	21746800		227.869	21545200		250.238	21919200		243.698	19894900
	299.786	20956400		266.275	21760300		228.089	21569000		250.474	21918500		243.917	19893200
	300.052	20949300		266.514	21752500		228.301	21579900		250.705	21900000		244.156	19910100
	300.349	20964300		266.775	21769700		228.506	21577600		250.937	21875500		244.377	19916100
	300.624	20967900		267.021	21772100		228.721	21587900		251.18	21891700		244.607	19905700
	300.907	20967300		267.264	21767800		228.925	21577000		251.407	21879300		244.841	19920700
	301.182	20985300		267.523	21780000		229.144	21579700		251.645	21901800		245.06	19913300
	301.448	20983800		267.761	21778000		229.357	21582500		251.874	21915700		245.29	19924800
	301.74	20996100		268.017	21794200		229.566	21585400		252.111	21913600		245.518	19934700
	302.02	21009000		268.268	21807800		229.785	21599700		252.354	21944700		245.739	19933700
	302.303	21007400		268.517	21804600		229.99	21600300		252.581	21936700		245.975	19945200
	302.581	21030600		268.775	21822400		230.209	21615300		252.817	21943500		246.203	19937500
	302.847	21020900		269.009	21814000		230.426	21627700		253.048	21970800		246.438	19943200
	303.136	21040200		269.267	21832300		230.635	21626000		253.291	21979000		246.663	19948700
	303.416	21053700		269.508	21838300		230.85	21642100		253.525	22021900		246.889	19933500
	303.691	21051700		269.754	21840600		231.054	21638100		253.754	22012700		247.123	19943000
	303.977	21070300		270.012	21855600		231.284	21658000		253.998	22017200		247.344	19921300
	304.249	21052200		270.251	21849700		231.495	21667700		254.224	22007200		247.583	19925000
	304.537	21061000		270.504	21862800		231.699	21660400		254.456	21992800		247.809	19932200
	304.812	21067300		270.748	21870100		231.918	21662800		254.706	22014800		248.036	19931500
	305.095	21057500		270.996	21863400		232.127	21656700		254.923	22002500		248.264	19944800
	305.378	21071900		271.25	21873600		232.344	21655700		255.171	22010800		248.485	19947400
	305.65	21056800		271.493	21860900		232.557	21656600		255.401	22004400		248.719	19962900
	305.939	21062700		271.752	21877700		232.77	21635100		255.634	22003100		248.947	19968700
	306.214	21064100		271.995	21877100		232.987	21642800		255.878	22016000		249.175	19962600
	306.494	21055300		272.246	21859900		233.187	21632300		256.104	22019400		249.409	19976500
	306.78	21068700		272.497	21868500		233.413	21651000		256.336	22040400		249.628	19974200
	307.052	21072500		272.736	21846700		233.624	21659800		256.57	22053800		249.869	19988700
	307.338	21073400		272.994	21856400		233.828	21657100		256.803	22060100		250.088	20000000
	307.615	21068200		273.235	21852600		234.047	21664500		257.047	22089700		250.313	19988100
	307.901	21039600		273.489	21842900		234.258	21657800		257.273	22075000		250.541	20004300
	308.181	21031000		273.74	21843800		234.471	21679200		257.507	22077700		250.767	19998700
	308.453	21009600		273.978	21826000		234.684	21691900		257.736	22075000		251.006	20005800
	308.742	21008000		274.237	21835300		234.894	21691400		257.975	22057000		251.224	20015600
	309.014	21009000		274.48	21822700		235.116	21714400		258.216	22068200		251.457	20001700
	309.297	21011200		274.736	21826000		235.32	21711900		258.443	22039700		251.693	20021500
	309.583	21021300		274.987	21851500		235.544	21733300		258.676	22047200		251.914	20008100
	309.855	21007000		275.225	21846300		235.752	21745300		258.91	22049100		252.147	20018600
	310.144	21009800		275.484	21868000		235.972	21742400		259.142	22053300		252.37	20026000
	310.418	21013400		275.725	21879100		236.185	21765100		259.38	22083900		252.6	20019000
	310.699	20993300		275.978	21884800		236.395	21757000		259.607	22082200		252.827	20022900
	310.99	21008100		276.229	21896200		236.615	21774800		259.85	22103000		253.053	20015700
	311.257	20993000		276.47	21890800		236.823	21777300		260.077	22114200		253.287	20023400
	311.545	21031200		276.726	21908700		237.036	21770700		260.316	22119000		253.513	20036900
	311.826	21031600		276.97	21916600		237.255	21787600		260.554	22139200		253.734	20024400
	312.106	21031000		277.221	21922300		237.458	21775400		260.781	22137700		253.966	20041900
	312.395	21047900		277.477	21939800		237.677	21790000		261.015	22152900		254.191	20033100
	312.667	21067500		277.715	21931400		237.89	21795000		261.249	22160100		254.426	20041400
	312.944	21099700		277.976	21958000		238.101	21796800		261.487	22159900		254.645	20053100
	313.238	21123300		278.217	21962200		238.322	21809100		261.723	22180800		254.872	20049300
	313.516	21118500		278.468	21971100		238.522	21811900		261.95	22166400		255.109	20065300
	313.799	21141200		278.724	21986200		238.748	21818400		262.189	22187000		255.33	20065300
	314.068	21132800		278.968	21980300		238.967	21831500		262.418	22190300		255.565	20077700
	314.354	21152800		279.223	21996000		239.169	21823600		262.661	22186700		255.783	20078900
	314.629	21158200		279.464	21992700		239.388	21840200		262.897	22195400		256.011	20076700
	314.923	21139900		279.715	21992900		239.586	21833400		263.119	22180300		256.248	20089600
	315.206	21152300		279.971	22009200		239.812	21849800		263.362	22184100		256.464	20082000
	315.47	21134400		280.21	21999200		240.023	21856000		263.592	22181700		256.701	20094600
	315.761	21142700		280.466	22017400		240.238	21851500		263.821	22180600		256.92	20103700
	316.039	21149600		280.712	22018500		240.455	21861500		264.057	22204100		257.145	20102300
	316.316	21148800		280.958	22016900		240.666	21858100		264.288	22202700		257.377	20114200
	316.602	21170100		281.214	22028000		240.881	21865300		264.527	22214400		257.596	20104900
	316.871	21154000		281.447	22012100		241.089	21867800		264.751	22222300		257.837	20108900
	317.163	21176800		281.713	22024200		241.307	21861700		264.994	22227400		258.06	20121100
	317.438	21180700		281.949	22018400		241.526	21879000		265.226	22242900		258.284	20112000
	317.726	21172800		282.205	22014800		241.734	21866000		265.457	22232700		258.523	20122200
	318.009	21174700		282.456	22014600		241.945	21876600		265.696	22242800		258.746	20105800
	318.279	21162300		282.695	22004100		242.158	21887000		265.92	22244900		258.976	20118500
	318.576	21179400		282.948	22012000		242.377	21880200		266.161	22242800		259.201	20124600
	318.842	21179000		283.192	22009100		242.597	21894600		266.402	22254700		259.429	20122500
	319.128	21155000		283.448	22003300		242.795	21893600		266.627	22244700		259.664	20127200
	319.411	21159300		283.701	22009000		243.018	21906400		266.865	22255700		259.88	20125800
	319.674	21129900		283.94	21991400		243.227	21910400		267.094	22263500		260.119	20122600
	319.966	21126400		284.208	22000400		243.435	21896300		267.33	22260000		260.338	20128900
	320.241	21125300		284.449	21989000		243.657	21911500		267.569	22271000		260.565	20123600
	320.524	21115800		284.695	21982800		243.865	21902700		267.796	22264400		260.804	20143600
	320.801	21136000		284.948	21987100		244.087	21909500		268.034	22272200		261.023	20129800
	321.076	21132400		285.187	21979700		244.295	21915100		268.263	22272000		261.258	20141100
	321.356	21157000		285.455	22008000		244.508	21904100		268.502	22271800		261.481	20145800
	321.631	21172000		285.696	22015700		244.725	21908100		268.74	22284000		261.711	20138800
	321.92	21168400		285.95	22020300		244.93	21900900		268.965	22281100		261.945	20141900
	322.203	21196700		286.198	22038900		245.149	21911400		269.203	22289900		262.162	20135700
	322.466	21183600		286.434	22040100		245.36	21922700		269.433	22292700		262.396	20149500
	322.758	21197000		286.698	22051700		245.571	21917000		269.673	22292600		262.622	20158900
	323.033	21191600		286.939	22059500		245.79	21934300		269.912	22305500		262.854	20157700
	323.319	21183900		287.19	22062900		245.996	21931000		270.134	22287600		263.082	20169200
	323.602	21197000		287.433	22079400		246.216	21949500		270.377	22290300		263.3	20156300
	323.874	21175300		287.679	22079000		246.429	21948100		270.602	22280000		263.535	20184300
	324.157	21192700		287.935	22103900		246.641	21948100		270.845	22274500		263.758	20188400
	324.44	21208500		288.181	22106900		246.854	21965400		271.083	22293000		263.992	20185000
	324.723	21208200		288.434	22113800		247.059	21961300		271.306	22291000		264.218	20199300
	325.006	21229700		288.68	22122200		247.284	21979100		271.546	22308800		264.443	20191300
	325.281	21220000		288.921	22113700		247.493	21989800		271.771	22313000		264.678	20205400
	325.572	21240900		289.182	22127500		247.708	21978300		272.012	22310100		264.901	20216400
	325.847	21240900		289.423	22129400		247.923	21993100		272.255	22336300		265.131	20214500
	326.13	21231400		289.674	22128500		248.129	21981400		272.472	22329500		265.363	20232900
	326.405	21241000		289.925	22148600		248.344	21998400		272.713	22345700		265.582	20218000
	326.682	21222400		290.171	22140400		248.553	22001900		272.94	22351800		265.816	20238700
	326.974	21221300		290.43	22162400		248.77	22001800		273.183	22350500		266.04	20235700
	327.246	21230000		290.671	22164500		248.992	22016700		273.419	22362900		266.27	20236300
	327.523	21213200		290.922	22171200		249.19	22004200		273.646	22339100		266.504	20246500
	327.815	21235600		291.175	22172400		249.409	22018600		273.885	22328200		266.725	20236300
	328.084	21218600		291.414	22165600		249.618	22019000		274.114	22330400		266.96	20243600
	328.37	21252100		291.672	22178600		249.826	22013200		274.359	22325100		267.183	20249000
	328.645	21255700		291.913	22180000		250.052	22031100		274.593	22328200		267.413	20240300
	328.933	21250700		292.167	22179400		250.254	22015700		274.825	22310200		267.647	20257000
	329.211	21256400		292.418	22201300		250.473	22037000		275.065	22317200		267.868	20249600
	329.48	21233500		292.656	22198900		250.688	22037500		275.29	22313000		268.103	20268500
	329.769	21239900		292.922	22222500		250.899	22038800		275.531	22301800		268.326	20267700
	330.052	21226800		293.155	22218300		251.116	22045200		275.767	22305700		268.56	20265100
	330.332	21214400		293.399	22216100		251.323	22039500		275.994	22291300		268.79	20279900
	330.613	21226600		293.647	22220200		251.546	22055300		276.237	22280700		269.011	20273100
	330.898	21217900		293.888	22207700		251.751	22064500		276.464	22276800		269.246	20276500
	331.176	21205100		294.147	22215800		251.97	22063600		276.702	22258300		269.469	20273100
	331.454	21208400		294.393	22212600		252.185	22085800		276.936	22259700		269.699	20265100
	331.742	21223200		294.646	22209200		252.389	22074300		277.168	22244500		269.929	20275800
	332.023	21248400		294.897	22224100		252.611	22088600		277.408	22254500		270.15	20257800
	332.294	21249900		295.136	22205000		252.819	22089500		277.631	22248400		270.389	20272700
	332.586	21274600		295.389	22225000		253.034	22082400		277.874	22242300		270.612	20268100
	332.858	21291900		295.638	22223300		253.249	22093100		278.115	22273500		270.847	20256900
	333.138	21302400		295.889	22217100		253.456	22088300		278.339	22276300		271.077	20257700
	333.433	21349900		296.132	22216600		253.675	22093800		278.575	22305900		271.293	20258300
	333.696	21341000		296.378	22201800		253.884	22093600		278.802	22323700		271.528	20259900
	333.988	21363400		296.639	22215700		254.099	22083900		279.048	22334000		271.753	20247400
	334.262	21362000		296.878	22215600		254.314	22098000		279.284	22357400		271.985	20248100
	334.545	21373700		297.126	22211000		254.518	22076700		279.504	22359400		272.215	20277700
	334.823	21398400		297.375	22226400		254.74	22089200		279.751	22382100		272.438	20264000
	335.103	21402700		297.621	22215200		254.948	22087000		279.974	22388100		272.671	20291300
	335.392	21437000		297.874	22236000		255.167	22074700		280.207	22388200		272.889	20297900
	335.664	21448100		298.118	22236100		255.376	22071500		280.458	22403900		273.128	20301700
	335.95	21441900		298.373	22237000		255.587	22046900		280.68	22393300		273.358	20309700
	336.23	21468100		298.624	22243700		255.808	22040700		280.914	22404100		273.577	20303300
	336.499	21456000		298.863	22238300		256.013	22032300		281.15	22409500		273.816	20318700
	336.791	21473000		299.124	22256100		256.232	22021500		281.383	22402000		274.037	20323300
	337.071	21480500		299.357	22260200		256.449	22032900		281.622	22418300		274.262	20321000
	337.354	21474300		299.616	22260400		256.653	22016500		281.851	22405700		274.493	20343700
	337.635	21491700		299.869	22280700		256.873	22026600		282.104	22415200		274.711	20329100
	337.901	21489000		300.105	22266500		257.081	22030100		282.324	22409400		274.955	20341500
	338.198	21501000		300.364	22277800		257.294	22027500		282.564	22403000		275.171	20348200
	338.467	21493600		300.607	22283400		257.511	22041500		282.798	22418500		275.406	20340100
	338.75	21474100		300.866	22286200		257.718	22048800		283.032	22399700		275.636	20341300
	339.033	21478400		301.109	22299900		257.937	22066300		283.268	22406300		275.854	20332900
	339.297	21464400		301.348	22294000		258.15	22079000		283.502	22411300		276.098	20345300
	339.588	21481600		301.611	22305500		258.359	22088500		283.731	22413700		276.314	20344500
	339.863	21484600		301.85	22307600		258.576	22111500		283.972	22429000		276.544	20341400
	340.138	21479900		302.101	22306200		258.786	22100900		284.194	22425400		276.779	20365300
	340.424	21493100		302.357	22319300		259.01	22118400		284.433	22438000		277.002	20352100
	340.698	21483300		302.595	22313600		259.216	22118900		284.657	22446500		277.232	20369400
	340.982	21495100		302.849	22335500		259.434	22120100		284.903	22451900		277.453	20370200
	341.265	21487600		303.092	22337000		259.649	22122300		285.134	22476500		277.685	20368900
	341.542	21463000		303.343	22341700		259.853	22102000		285.359	22470300		277.915	20379700
	341.823	21471400		303.599	22347100		260.077	22102900		285.606	22479500		278.136	20373800
	342.094	21450000		303.84	22336400		260.277	22102300		285.826	22487600		278.377	20385400
	342.386	21447000		304.098	22350700		260.498	22087200		286.065	22494000		278.598	20390200
	342.661	21453400		304.339	22350500		260.713	22102700		286.303	22513100		278.826	20379600
	342.941	21436400		304.59	22349700		260.924	22088200		286.53	22492500		279.056	20392700
	343.224	21450100		304.841	22360000		261.145	22112300		286.776	22507200		279.27	20381700
	343.502	21436000		305.092	22350300		261.352	22122800		286.995	22508300		279.509	20405000
	343.785	21437300		305.351	22360800		261.575	22136100		287.241	22507000		279.73	20399200
	344.065	21433900		305.587	22359400		261.782	22157300		287.477	22531100		279.96	20393400
	344.351	21431000		305.848	22363000		261.999	22181400		287.697	22515800		280.19	20403700
	344.626	21461600		306.091	22367700		262.212	22208300		287.938	22534800		280.409	20401100
	344.903	21456700		306.34	22355800		262.423	22229600		288.169	22539800		280.65	20412800
	345.186	21479900		306.6	22367200		262.635	22234300		288.408	22537800		280.869	20408700
	345.464	21490300		306.839	22357100		262.859	22257900		288.646	22555800		281.103	20404600
	345.744	21483700		307.095	22354000		263.063	22252700		288.871	22538000		281.329	20418600
	346.027	21495100		307.343	22367900		263.289	22281700		289.114	22546100		281.547	20411100
	346.299	21497000		307.582	22361600		263.493	22282300		289.338	22545900		281.786	20424300
	346.596	21506400		307.845	22378300		263.717	22283500		289.579	22548500		282.007	20420900
	346.868	21515100		308.081	22370200		263.923	22293000		289.813	22567200		282.237	20416200
	347.151	21506400		308.342	22378700		264.13	22282400		290.044	22550500		282.469	20423500
	347.443	21497100		308.593	22378200		264.356	22290700		290.288	22555100		282.686	20427300
	347.712	21481700		308.834	22378800		264.56	22297300		290.512	22548800		282.929	20436100
	347.998	21498000		309.093	22398300		264.773	22289300		290.753	22557100		283.15	20439000
	348.27	21500800		309.329	22392600		264.988	22309300		290.987	22573100		283.38	20438700
	348.553	21489100		309.585	22406700		265.201	22303300		291.221	22565200		283.61	20448600
	348.839	21499500		309.833	22413000		265.418	22320200		291.457	22578600		283.829	20434300
	349.108	21484000		310.072	22393500		265.631	22312000		291.686	22572800		284.073	20448500
	349.411	21494500		310.335	22411400		265.841	22314800		291.927	22575200		284.293	20450400
	349.677	21491900		310.581	22400100		266.061	22325600		292.163	22577800		284.523	20449500
	349.963	21484200		310.83	22410500		266.261	22318900		292.383	22559800		284.753	20456900
	350.252	21497500		311.083	22416800		266.489	22340500		292.631	22559200		284.972	20453100
	350.515	21480900		311.327	22413000		266.699	22343000		292.855	22548000		285.209	20463900
	350.812	21500900		311.59	22433700		266.91	22350600		293.096	22554800		285.43	20448800
	351.081	21499900		311.818	22427500		267.125	22357400		293.334	22569100		285.662	20443000
	351.37	21492800		312.077	22437800		267.33	22349300		293.559	22562800		285.894	20448300
	351.648	21509100		312.318	22447900		267.562	22365600		293.8	22570400		286.113	20428300
	351.922	21495900		312.576	22425300		267.757	22360200		294.029	22556600		286.35	20446600
	352.214	21514400		312.83	22441600		267.983	22360000		294.27	22548900		286.573	20451300
	352.486	21535000		313.071	22427000		268.194	22369900		294.504	22543300		286.798	20450700
	352.763	21523700		313.324	22435100		268.407	22359900		294.733	22524100		287.031	20458300
	353.049	21525300		313.573	22440700		268.624	22363000		294.978	22529100		287.249	20460500
	353.324	21488200		313.811	22430900		268.832	22348300		295.198	22517000		287.493	20470700
	353.616	21492000		314.065	22447800		269.047	22342800		295.439	22514200		287.707	20475400
	353.893	21497300		314.308	22440200		269.267	22350100		295.677	22528000		287.939	20467300
	354.171	21481300		314.562	22452000		269.463	22333700		295.9	22517600		288.174	20475900
	354.448	21477300		314.808	22456500		269.686	22342000		296.147	22517400		288.392	20466500
	354.731	21454100		315.051	22452800		269.893	22327100		296.372	22506900		288.631	20484500
	355.017	21476600		315.315	22473800		270.118	22331200		296.608	22505200		288.85	20482100
	355.289	21504300		315.556	22473600		270.329	22340600		296.849	22515300		289.082	20479800
	355.581	21512200		315.804	22483500		270.531	22324900		297.078	22517300		289.312	20487400
	355.858	21561300		316.053	22478900		270.753	22336600		297.321	22537000		289.54	20491900
	356.122	21569000		316.294	22464800		270.957	22325000		297.541	22548800		289.772	20513900
	356.419	21613600		316.564	22479400		271.183	22312300		297.791	22559000		290	20510900
	356.685	21631800		316.8	22472500		271.398	22308200		298.023	22586100		290.221	20504300
	356.968	21646700		317.051	22472000		271.596	22287800		298.25	22588800		290.46	20516500
	357.263	21661000		317.295	22471100		271.819	22292300		298.49	22609900		290.679	20508000
	357.523	21665600		317.533	22452500		272.03	22275100		298.715	22610000		290.913	20517800
	357.809	21681200		317.792	22469000		272.245	22274300		298.956	22628500		291.134	20514700
	358.092	21690900		318.035	22456500		272.458	22281000		299.199	22630700		291.364	20508700
	358.367	21687600		318.284	22459500		272.664	22274700		299.421	22606700		291.599	20524900
	358.65	21694400		318.537	22457500		272.89	22304600		299.669	22615800		291.813	20511000
	358.919	21670800		318.781	22451000		273.094	22298500		299.898	22616300		292.052	20521000
	359.216	21687500		319.044	22467300		273.305	22309600		300.139	22616500		292.277	20525300
	359.491	21685100		319.278	22455100		273.516	22327700		300.368	22627000		292.507	20536100
	359.774	21680600		319.531	22464100		273.725	22332100		300.597	22621200		292.737	20537800
	360.057	21702100		319.78	22467700		273.948	22342700		300.845	22626200		292.951	20527700
	360.326	21682600		320.023	22467300		274.155	22347500		301.063	22624400		293.188	20543600
	360.612	21696300		320.282	22492100		274.37	22359400		301.308	22630400		293.418	20535700
	360.893	21699400		320.528	22492500		274.585	22373400		301.542	22628100		293.646	20538900
	361.176	21689200		320.779	22502700		274.789	22372900		301.771	22608900		293.878	20546600
	361.459	21708700		321.027	22506000		275.017	22398700		302.012	22611600		294.099	20539000
	361.728	21694300		321.271	22499200		275.219	22404300		302.236	22598800		294.336	20558200
	362.02	21707200		321.529	22512400		275.44	22422000		302.477	22597200		294.561	20557900
	362.294	21705400		321.77	22507400		275.649	22435600		302.711	22603800		294.784	20566200
	362.577	21662500		322.026	22513500		275.858	22440800		302.94	22585400		295.019	20569100
	362.86	21656400		322.269	22513600		276.077	22462000		303.181	22613800		295.238	20556000
	363.124	21623000		322.513	22506000		276.283	22458700		303.405	22625600		295.477	20569200
	363.418	21637600		322.771	22519000		276.503	22463300		303.646	22649100		295.702	20556900
	363.69	21640000		323.017	22524300		276.713	22475200		303.885	22666900		295.932	20556700
	363.976	21630400		323.268	22540100		276.918	22465300		304.119	22661700		296.155	20561000
	364.262	21653900		323.517	22550900		277.139	22480100		304.355	22671200		296.385	20547100
	364.531	21653200		323.76	22548200		277.352	22474700		304.575	22660200		296.617	20558500
	364.823	21687600		324.024	22564600		277.563	22472600		304.825	22668000		296.841	20554400
	365.103	21699700		324.265	22556700		277.778	22468400		305.049	22673000		297.071	20550600
	365.386	21699300		324.516	22558500		277.982	22445600		305.278	22665200		297.303	20556800
	365.661	21714800		324.769	22552900		278.21	22449900		305.529	22681400		297.524	20547700
	365.938	21710700		325.015	22532600		278.41	22438700		305.748	22672600		297.763	20557700
	366.23	21715200		325.268	22540500		278.627	22432800		305.989	22678800		297.988	20555700
	366.502	21718400		325.507	22528000		278.842	22437200		306.228	22680800		298.214	20556200
	366.779	21700500		325.765	22544100		279.047	22420200		306.452	22666200		298.439	20562500
	367.068	21713500		326.011	22557800		279.268	22440600		306.698	22670900		298.662	20548700
	367.34	21706400		326.257	22551000		279.477	22439700		306.922	22650400		298.906	20566500
	367.632	21712000		326.513	22570800		279.696	22449700		307.158	22647800		299.127	20562900
	367.901	21718500		326.754	22562700		279.911	22456000		307.392	22645400		299.364	20568600
	368.192	21744900		327.005	22563700		280.12	22447200		307.626	22628000		299.585	20572800
	368.475	21770100		327.254	22568600		280.339	22464400		307.862	22629200		299.806	20562300
	368.747	21772400		327.5	22548600		280.545	22470500		308.087	22632000		300.04	20581600
	369.039	21791500		327.753	22569000		280.76	22478200		308.328	22639000		300.266	20578100
	369.311	21808100		327.994	22568000		280.978	22501700		308.561	22650300		300.495	20585200
	369.599	21792200		328.248	22585700		281.18	22493300		308.786	22641000		300.714	20608600
	369.88	21817500		328.501	22596400		281.408	22514400		309.024	22645300		300.935	20602000
	370.149	21814300		328.742	22592300		281.61	22511400		309.251	22637300		301.172	20616100
	370.44	21835600		328.998	22611300		281.831	22506600		309.492	22647000		301.395	20619300
	370.712	21840800		329.244	22610900		282.053	22513700		309.726	22670000		301.625	20625900
	371.004	21837300		329.495	22622500		282.255	22510700		309.955	22674100		301.855	20633600
	371.273	21845000		329.741	22632300		282.48	22527800		310.196	22694800		302.074	20633300
	371.55	21833800		329.994	22624600		282.683	22522200		310.42	22696400		302.317	20651400
	371.848	21844500		330.25	22639600		282.904	22522300		310.666	22716800		302.538	20651300
	372.114	21844600		330.491	22640500		283.111	22525000		310.895	22719300		302.768	20655000
	372.397	21837200		330.75	22655000		283.319	22511000		311.129	22715500		302.991	20661200
	372.683	21847300		330.988	22671100		283.541	22523400		311.374	22719500		303.212	20646300
	372.952	21828300		331.244	22668600		283.751	22521200		311.594	22693500		303.456	20659000
	373.244	21839000		331.498	22680400		283.962	22523200		311.84	22687200		303.677	20648600
	373.521	21836100		331.746	22677500		284.184	22529000		312.071	22690300		303.909	20652400
	373.799	21825900		331.997	22687100		284.388	22525800		312.298	22683500		304.134	20663500
	374.082	21833700		332.238	22685100		284.609	22537600		312.539	22697800		304.362	20661300
	374.359	21801900		332.497	22677300		284.82	22539400		312.768	22703600		304.592	20677500
	374.645	21808100		332.745	22696400		285.037	22549000		313.004	22712500		304.815	20671900
	374.92	21798700		332.991	22682500		285.252	22572300		313.243	22707500		305.045	20669800
	375.2	21786900		333.24	22692500		285.457	22571000		313.472	22682800		305.278	20682700
	375.486	21794000		333.483	22694000		285.682	22592800		313.713	22683000		305.498	20675500
	375.755	21791000		333.734	22690700		285.889	22597000		313.937	22679300		305.733	20685400
	376.055	21795700		333.987	22693500		286.102	22607900		314.178	22690200		305.958	20683300
	376.324	21790200		334.233	22688800		286.317	22621800		314.412	22723400		306.191	20680400
	376.599	21786400		334.492	22694700		286.525	22622900		314.641	22728000		306.412	20675700
	376.876	21808400		334.733	22702500		286.747	22643000		314.882	22755000		306.637	20661100
	377.151	21790900		334.981	22688000		286.953	22637700		315.102	22766200		306.874	20673200
	377.437	21800100		335.24	22705800		287.17	22643300		315.347	22787300		307.097	20660100
	377.712	21813200		335.481	22690000		287.385	22663300		315.581	22797000		307.334	20666800
	377.992	21801400		335.734	22700600		287.59	22656900		315.817	22793000		307.559	20672200
	378.284	21816900		335.983	22704200		287.807	22680000		316.051	22805800		307.787	20668200
	378.547	21801900		336.229	22700700		288.015	22680600		316.275	22802400		308.017	20678700
	378.844	21824600		336.487	22712700		288.239	22685300		316.516	22807100		308.24	20678500
	379.111	21825600		336.723	22714800		288.452	22686700		316.75	22821400		308.479	20681200
	379.402	21823900		336.977	22716400		288.656	22670700		316.979	22806800		308.7	20686700
	379.682	21838700		337.22	22717800		288.876	22685000		317.22	22821300		308.926	20678700
	379.949	21837900		337.471	22706600		289.082	22678700		317.445	22815500		309.162	20696300
	380.246	21845300		337.725	22709800		289.299	22683500		317.685	22807400		309.388	20691400
	380.515	21846700		337.971	22699700		289.516	22695200		317.924	22803500		309.625	20696500
	380.798	21830400		338.219	22713900		289.725	22681700		318.148	22775400		309.85	20707000
	381.087	21834500		338.463	22715700		289.948	22703900		318.394	22777200		310.069	20698100
	381.356	21814300		338.713	22715600		290.151	22709000		318.618	22762500		310.31	20722400
	381.642	21820700		338.967	22730400		290.372	22711000		318.862	22756400		310.536	20722700
	381.922	21818700		339.21	22728700		290.589	22716800		319.1	22756000		310.761	20737900
	382.205	21801900		339.461	22734000		290.794	22708400		319.327	22747200		310.996	20742700
	382.483	21816600		339.71	22735000		291.017	22723500		319.568	22765100		311.212	20743000
	382.758	21810900		339.963	22727400		291.219	22706900		319.792	22776500		311.453	20766700
	383.049	21829500		340.209	22752400		291.439	22701200		320.035	22798500		311.674	20754900
	383.324	21839600		340.455	22735700		291.654	22698500		320.267	22828800		311.911	20755500
	383.607	21832100		340.709	22748000		291.867	22683600		320.498	22839600		312.136	20754700
	383.89	21862500		340.952	22755200		292.086	22699700		320.741	22862800		312.355	20741300
	384.159	21840700		341.203	22752100		292.294	22672800		320.966	22860000		312.596	20757100
	384.445	21866600		341.457	22764700		292.505	22674800		321.204	22879200		312.817	20749100
	384.72	21849600		341.693	22759200		292.718	22674800		321.443	22884100		313.047	20753200
	385.006	21813300		341.946	22756300		292.931	22676300		321.672	22881400		313.28	20753300
	385.292	21807300		342.19	22739900		293.15	22708900		321.918	22902100		313.505	20746700
	385.566	21802100		342.451	22719300		293.361	22702800		322.152	22903400		313.735	20747500
	385.852	21822800		342.694	22734000		293.574	22712800		322.388	22923000		313.96	20724300
	386.127	21847900		342.935	22723200		293.78	22721100		322.617	22923400		314.19	20708300
	386.41	21834300		343.184	22730200		293.991	22716100		322.851	22922200		314.423	20701300
	386.693	21860400		343.427	22722700		294.21	22736600		323.084	22935400		314.648	20685800
	386.962	21842400		343.678	22717300		294.419	22733400		323.309	22931800		314.887	20698500
	387.254	21861000		343.936	22730800		294.634	22748600		323.554	22945600		315.113	20694900
	387.537	21869000		344.173	22726900		294.847	22756300		323.784	22943800		315.336	20712100
	387.82	21884600		344.428	22733600		295.051	22754100		324.024	22930300		315.561	20720700
	388.103	21897600		344.674	22750000		295.275	22769500		324.258	22941400		315.787	20713900
	388.375	21890300		344.933	22745400		295.481	22765100		324.483	22915600		316.026	20735600
	388.664	21919400		345.179	22765900		295.701	22772000		324.731	22927400		316.251	20728300
	388.939	21937100		345.42	22752700		295.913	22777300		324.96	22927700		316.477	20747500
	389.225	21939300		345.678	22766100		296.124	22759000		325.189	22913500		316.7	20756200
	389.502	21969300		345.922	22771100		296.339	22776400		325.432	22912800		316.93	20760100
	389.777	21944800		346.175	22768600		296.546	22775300		325.657	22899200		317.164	20782400
	390.071	21957300		346.426	22785000		296.767	22790500		325.897	22912600		317.381	20781300
	390.34	21948400		346.662	22787100		296.976	22800100		326.129	22919800		317.618	20797400
	390.623	21919400		346.916	22794300		297.189	22795300		326.363	22905700		317.843	20805500
	390.901	21937900		347.159	22806100		297.404	22814000		326.601	22913100		318.068	20809000
	391.173	21919200		347.413	22801000		297.614	22810900		326.826	22894300		318.305	20835100
	391.47	21932500		347.664	22821000		297.825	22816700		327.069	22912000		318.519	20829000
	391.736	21932600		347.91	22810000		298.042	22816700		327.298	22915000		318.754	20848800
	392.025	21910400		348.161	22821500		298.253	22795700		327.53	22912300		318.975	20854900
	392.311	21902700		348.407	22827900		298.468	22807300		327.77	22921700		319.207	20855500
	392.58	21877600		348.66	22819800		298.681	22800300		328	22907100		319.437	20872300
	392.874	21884900		348.911	22826400		298.896	22806500		328.236	22919700		319.662	20859800
	393.138	21867400		349.149	22806500		299.109	22808700		328.467	22926400		319.895	20871000
	393.424	21834900		349.405	22802600		299.317	22797900		328.706	22923300		320.122	20870500
	393.704	21864300		349.654	22788500		299.537	22811000		328.937	22940100		320.346	20861100
	393.982	21881600		349.907	22766500		299.743	22801700		329.164	22935000		320.585	20871100
	394.267	21915500		350.153	22792800		299.958	22804200		329.407	22951200		320.801	20861300
	394.539	21953600		350.399	22775900		300.175	22802100		329.636	22948500		321.031	20870300
	394.825	21967900		350.648	22779300		300.386	22787900		329.88	22934000		321.266	20869000
	395.103	22013000		350.891	22774600		300.605	22797400		330.111	22931700		321.484	20845700
	395.372	22009200		351.145	22772900		300.812	22787500		330.343	22908500		321.721	20856800
	395.663	22050100		351.401	22785700		301.025	22795400		330.579	22903100		321.942	20842400
	395.938	22058000		351.642	22774300		301.24	22794200		330.806	22898700		322.176	20845500
	396.216	22051200		351.898	22767700		301.451	22783900		331.044	22871000		322.402	20851400
	396.504	22066400		352.144	22782800		301.67	22794600		331.278	22875900		322.627	20849500
	396.774	22054500		352.39	22785200		301.876	22786100		331.502	22867000		322.862	20854000
	397.065	22065900		352.643	22817300		302.094	22788900		331.745	22880300		323.083	20848500
	397.331	22038800		352.884	22818800		302.304	22787700		331.97	22900700		323.313	20847600
	397.623	22024500		353.138	22838200		302.524	22773000		332.204	22897800		323.534	20855500
	397.906	22034900		353.386	22847500		302.734	22787800		332.442	22928500		323.757	20854100
	398.175	22001400		353.639	22844500		302.941	22787100		332.671	22928900		323.991	20868800
	398.461	21978400		353.89	22860700		303.158	22799300		332.908	22947900		324.217	20870900
	398.741	21963100		354.126	22865500		303.373	22814400		333.144	22958300		324.449	20876900
	399.024	21910300		354.39	22874300		303.584	22813100		333.373	22963100		324.67	20877100
	399.308	21899000		354.628	22884000		303.807	22832500		333.616	22978100		324.9	20875400
	399.577	21895000		354.887	22873200		304.009	22826400		333.836	22973300		325.139	20894200
	399.868	21926500		355.133	22895000		304.227	22840000		334.084	22987900		325.36	20884600
	400.135	21962700		355.374	22882500		304.439	22837600		334.313	22995300		325.59	20889800
	400.426	21945500		355.635	22902500		304.659	22827600		334.547	22991000		325.815	20890400
	400.709	21950700		355.873	22904300		304.865	22853700		334.785	23006300		326.043	20878000
	400.978	21924400		356.129	22909900		305.078	22858700		335.014	23000600		326.278	20878400
	401.27	21953500		356.385	22930600		305.304	22878000		335.255	22994300		326.499	20869000
	401.545	21951100		356.624	22925400		305.504	22894600		335.491	23000500		326.731	20867000
	401.828	21924100		356.88	22938200		305.723	22891300		335.721	22984400		326.959	20861000
	402.111	21942300		357.118	22943600		305.94	22919000		335.959	22997700		327.193	20846300
	402.374	21935300		357.381	22932000		306.151	22913200		336.186	22989900		327.421	20851800
	402.666	21934400		357.632	22948600		306.366	22922000		336.424	23007700		327.644	20829200
	402.941	21956700		357.868	22940200		306.577	22934300		336.656	23010200		327.879	20834300
	403.221	21962200		358.129	22959600		306.788	22924100		336.887	22997900		328.106	20842000
	403.512	21968100		358.378	22964200		307.009	22950600		337.126	23008200		328.332	20831000
	403.782	21958700		358.636	22958600		307.215	22944300		337.357	22998600		328.564	20850700
	404.067	21996100		358.88	22966800		307.433	22959100		337.594	22999600		328.789	20852900
	404.348	22019900		359.126	22958300		307.643	22971000		337.83	23001400		329.022	20862700
	404.631	22036200		359.369	22961900		307.856	22971800		338.064	22984000		329.245	20873300
	404.906	22059100		359.62	22959500		308.073	22994200		338.302	22987900		329.473	20875100
	405.189	22070300		359.876	22959300		308.282	22994100		338.526	22968700		329.707	20899900
	405.489	22088100		360.132	22959900		308.497	23000900		338.77	22971600		329.928	20894100
	405.755	22084200		360.373	22930700		308.71	23004800		338.997	22980000		330.16	20913100
	406.041	22068400		360.627	22936500		308.921	23005100		339.233	22976600		330.383	20923500
	406.321	22084900		360.863	22920300		309.142	23023400		339.464	22989400		330.611	20916300
	406.59	22079300		361.126	22914300		309.351	23018300		339.696	22984100		330.846	20935300
	406.89	22083000		361.369	22923200		309.566	23027900		339.936	22998600		331.071	20932100
	407.159	22090900		361.613	22916700		309.77	23025900		340.168	23004200		331.303	20947200
	407.437	22086100		361.866	22931000		309.989	23018800		340.397	22996600		331.522	20928500
	407.728	22082000		362.105	22937300		310.202	23024200		340.636	23016200		331.757	20908300
	407.998	22063900		362.361	22940300		310.413	23014700		340.865	22995800		331.989	20916200
	408.283	22065900		362.614	22943600		310.63	23019900		341.108	23019600		332.21	20907800
	408.558	22049300		362.858	22929300		310.839	23017500		341.337	23044400		332.447	20903800
	408.841	22039300		363.114	22939400		311.05	23013800		341.566	23061300		332.667	20898300
	409.124	22071600		363.347	22933300		311.271	23034200		341.814	23096000		332.9	20871800
	409.394	22063400		363.608	22941900		311.477	23031800		342.034	23099100		333.127	20879900
	409.693	22095600		363.862	22948800		311.695	23038400		342.279	23116800		333.348	20863700
	409.963	22107000		364.1	22947600		311.903	23034900		342.509	23129400		333.585	20874200
	410.24	22114100		364.364	22945300		312.12	23025500		342.745	23135700		333.808	20866600
	410.529	22141400		364.602	22940800		312.335	23026400		342.983	23144500		334.038	20864900
	410.795	22133500		364.861	22925700		312.546	23013200		343.212	23135500		334.271	20872300
	411.087	22141900		365.107	22934700		312.763	23017300		343.449	23147200		334.491	20874900
	411.364	22153900		365.348	22930500		312.972	23023600		343.68	23156100		334.728	20895800
	411.647	22160300		365.613	22951700		313.183	23024300		343.914	23148300		334.947	20917700
	411.928	22186000		365.85	22959700		313.408	23043800		344.15	23160300		335.181	20916900
	412.197	22174400		366.105	22969600		313.611	23040700		344.377	23147000		335.407	20951900
	412.497	22196100		366.354	22993400		313.832	23053700		344.622	23151700		335.635	20948800
	412.763	22185800		366.59	22990800		314.036	23060800		344.852	23147200		335.867	20971400
	413.052	22156400		366.853	23010800		314.258	23065300		345.097	23124900		336.083	20977800
	413.326	22142100		367.087	23011900		314.477	23076200		345.329	23127400		336.315	20982700
	413.587	22113300		367.345	23015200		314.683	23066200		345.56	23100000		336.555	20996000
	413.879	22126000		367.596	23028300		314.896	23076600		345.796	23106200		336.769	20993600
	414.151	22131400		367.842	23010100		315.096	23080300		346.025	23098200		337.005	20996300
	414.442	22112300		368.101	23015300		315.311	23068700		346.262	23080500		337.226	20998300
	414.72	22104300		368.339	23000100		315.529	23079700		346.493	23073300		337.459	20990500
	414.989	22102700		368.595	22999300		315.735	23066500		346.725	23050000		337.689	21011700
	415.286	22141600		368.844	23009700		315.952	23077800		346.972	23039100		337.909	21005900
	415.555	22164100		369.09	23001000		316.165	23058300		347.195	23031100		338.142	21021900
	415.844	22175200		369.348	23010200		316.38	23022500		347.431	23002000		338.369	21023800
	416.121	22200700		369.582	23014100		316.597	23024800		347.667	23011200		338.597	21024500
	416.396	22201300		369.838	23021000		316.806	23019000		347.898	23001600		338.836	21033900
	416.679	22216000		370.086	23033700		317.021	23030400		348.142	23009500		339.057	21028100
	416.962	22229400		370.334	23028900		317.232	23038400		348.364	22990400		339.296	21035800
	417.245	22235600		370.585	23046300		317.445	23038000		348.6	22985900		339.515	21040900
	417.523	22263000		370.824	23050000		317.662	23060800		348.831	23003800		339.754	21037800
	417.792	22259700		371.08	23057200		317.868	23052000		349.063	22993400		339.979	21059100
	418.089	22283600		371.333	23070800		318.085	23065200		349.306	23013900		340.205	21054100
	418.364	22284600		371.574	23071500		318.294	23064500		349.537	23017400		340.442	21068600
	418.638	22266900		371.833	23075700		318.515	23053900		349.774	23005300		340.658	21066200
	418.924	22276100		372.071	23078900		318.73	23061900		350.01	23010400		340.897	21069400
	419.202	22267800		372.327	23088400		318.941	23042100		350.23	22990800		341.123	21075900
	419.491	22276400		372.566	23098100		319.156	23044500		350.468	23003300		341.343	21072300
	419.76	22293800		372.807	23081900		319.361	23044300		350.695	23032000		341.583	21081900
	420.048	22291900		373.065	23091000		319.582	23041400		350.933	23042100		341.797	21088200
	420.326	22310900		373.304	23086000		319.799	23054600		351.17	23078300		342.036	21082300
	420.601	22304000		373.565	23086600		320.006	23044400		351.394	23086100		342.261	21096900
	420.887	22319600		373.811	23098000		320.223	23049500		351.637	23126700		342.48	21087600
	421.167	22318400		374.052	23093400		320.436	23048100		351.866	23155400		342.723	21093900
	421.444	22304900		374.313	23103200		320.649	23050500		352.103	23178300		342.944	21090800
	421.733	22311400		374.551	23104400		320.863	23060600		352.341	23205600		343.17	21081200
	422.005	22293100		374.807	23114000		321.072	23064500		352.566	23215100		343.409	21083700
	422.288	22303600		375.056	23126000		321.291	23081700		352.809	23238500		343.625	21071000
	422.563	22294300		375.297	23111200		321.498	23094900		353.04	23252200		343.864	21073400
	422.863	22272700		375.555	23119600		321.715	23096700		353.272	23248900		344.083	21056600
	423.135	22260300		375.794	23117100		321.93	23122300		353.508	23254100		344.324	21038100
	423.412	22249100		376.049	23119500		322.137	23122000		353.732	23240300		344.547	21042900
	423.698	22253500		376.3	23132800		322.352	23146600		353.976	23239700		344.764	21034700
	423.981	22249700		376.544	23125500		322.562	23152100		354.205	23231300		345.003	21047100
	424.256	22237600		376.797	23131700		322.779	23164600		354.441	23215300		345.221	21046300
	424.539	22239900		377.041	23130500		322.994	23176400		354.679	23211000		345.463	21041300
	424.814	22236600		377.297	23132700		323.201	23158800		354.909	23171700		345.686	21043600
	425.103	22259600		377.548	23133900		323.418	23158700		355.145	23170000		345.916	21036100
	425.377	22283000		377.794	23121200		323.627	23148300		355.376	23161300		346.144	21041500
	425.666	22277300		378.045	23125200		323.844	23140300		355.61	23147700		346.367	21045000
	425.949	22296400		378.288	23109800		324.059	23159400		355.851	23166300		346.601	21034100
	426.218	22293000		378.539	23105500		324.261	23143800		356.073	23159600		346.831	21047800
	426.501	22318200		378.788	23112000		324.491	23154300		356.319	23168600		347.05	21029500
	426.779	22317000		379.034	23102300		324.695	23151500		356.55	23167400		347.287	21029800
	427.059	22312700		379.287	23104800		324.919	23151900		356.779	23159600		347.508	21034300
	427.342	22308300		379.531	23103900		325.132	23163500		357.02	23171800		347.745	21033200
	427.62	22292100		379.787	23106700		325.338	23154100		357.247	23170000		347.97	21053500
	427.906	22301700		380.033	23124800		325.551	23155700		357.488	23188300		348.193	21052300
	428.181	22323300		380.274	23113000		325.758	23153300		357.717	23202400		348.428	21069400
	428.469	22326400		380.534	23125200		325.977	23140300		357.953	23199700		348.646	21081000
	428.752	22361800		380.773	23131700		326.196	23156700		358.189	23222400		348.881	21083600
	429.016	22355800		381.029	23138700		326.401	23144900		358.416	23225700		349.111	21111000
	429.307	22374400		381.277	23164000		326.624	23154700		358.657	23247200		349.336	21099700
	429.582	22379500		381.526	23162800		326.829	23149500		358.886	23258600		349.566	21109600
	429.862	22377000		381.777	23177500		327.05	23150200		359.122	23264100		349.787	21110300
	430.146	22383400		382.02	23177600		327.267	23159000		359.358	23281800		350.022	21117900
	430.417	22370400		382.271	23181200		327.467	23156500		359.594	23270000		350.252	21116300
	430.715	22376000		382.522	23194000		327.684	23160300		359.826	23282900		350.47	21097500
	430.981	22383300		382.768	23187800		327.895	23166400		360.057	23289200		350.705	21099000
	431.267	22378100		383.027	23198800		328.106	23166300		360.291	23289200		350.921	21107800
	431.547	22397900		383.265	23198100		328.325	23196700		360.532	23303000		351.154	21099500
	431.816	22386800		383.519	23206600		328.536	23196400		360.764	23285100		351.383	21114700
	432.105	22401800		383.77	23227100		328.753	23227700		361.007	23294300		351.604	21104200
	432.374	22397600		384.011	23222400		328.957	23233700		361.234	23279800		351.839	21122100
	432.66	22364800		384.267	23233500		329.175	23251300		361.47	23276300		352.058	21118500
	432.943	22362400		384.505	23234600		329.394	23272300		361.701	23284200		352.292	21122500
	433.209	22347300		384.768	23236700		329.6	23274800		361.933	23270000		352.522	21130500
	433.501	22368000		385.017	23244500		329.815	23283500		362.171	23295200		352.741	21119900
	433.776	22395000		385.26	23236000		330.026	23283400		362.403	23302400		352.975	21123100
	434.062	22408600		385.516	23245200		330.241	23280300		362.644	23309800		353.196	21118700
	434.348	22437600		385.755	23240700		330.46	23302500		362.875	23319500		353.431	21110500
	434.611	22438900		386.011	23244600		330.665	23292000		363.1	23302900		353.661	21110100
	434.903	22451000		386.259	23254500		330.882	23307300		363.345	23314300		353.879	21092200
	435.183	22451200		386.503	23255400		331.09	23306900		363.577	23321200		354.116	21087800
	435.466	22436900		386.761	23262200		331.314	23310300		363.813	23314100		354.335	21081200
	435.749	22452700		387.002	23262800		331.525	23321400		364.044	23326800		354.569	21088800
	436.018	22453200		387.253	23263400		331.729	23317200		364.276	23303000		354.804	21105800
	436.315	22474700		387.507	23277600		331.955	23326000		364.517	23294300		355.02	21109300
	436.59	22484400		387.75	23263200		332.153	23315200		364.748	23277500		355.259	21117400
	436.868	22466000		388.006	23285800		332.378	23304200		364.982	23263800		355.478	21114200
	437.151	22481400		388.25	23277600		332.591	23316100		365.223	23265900		355.715	21120400
	437.42	22456400		388.501	23288000		332.798	23297600		365.447	23240900		355.945	21121000
	437.711	22452000		388.756	23287000		333.019	23310300		365.695	23245200		356.161	21110100
	437.986	22438400		389.002	23287900		333.224	23300900		365.922	23237100		356.398	21119900
	438.269	22406600		389.251	23289700		333.451	23294700		366.156	23235700		356.621	21121900
	438.552	22409900		389.492	23274400		333.664	23298200		366.397	23253600		356.851	21127900
	438.821	22406300		389.755	23283300		333.862	23277000		366.616	23239800		357.086	21139900
	439.119	22419500		389.999	23293400		334.079	23282900		366.867	23244500		357.306	21124500
	439.385	22432400		390.252	23289500		334.288	23276100		367.091	23234700		357.536	21122200
	439.674	22431300		390.501	23306000		334.503	23266700		367.327	23233900		357.76	21113000
	439.954	22454900		390.739	23293200		334.72	23279000		367.566	23243000		357.994	21124900
	440.223	22444500		391.003	23308100		334.924	23271000		367.785	23239300		358.222	21136300
	440.515	22455600		391.244	23299600		335.146	23280400		368.033	23249300		358.45	21127800
	440.789	22450500		391.495	23291100		335.352	23281100		368.26	23245400		358.684	21141600
	441.075	22415100		391.743	23299800		335.572	23283100		368.494	23241600		358.903	21137400
	441.358	22420100		391.982	23291000		335.785	23288200		368.737	23256000		359.137	21155000
	441.636	22419000		392.243	23295500		335.987	23269700		368.962	23243300		359.363	21175400
	441.916	22416100		392.486	23298200		336.212	23273400		369.205	23269600		359.586	21177000
	442.199	22401000		392.737	23290100		336.417	23276300		369.432	23276900		359.823	21201100
	442.485	22409200		392.99	23301100		336.636	23272700		369.665	23292200		360.041	21201800
	442.768	22457300		393.229	23288000		336.849	23291200		369.899	23306900		360.278	21212300
	443.032	22458900		393.48	23306000		337.055	23281000		370.128	23302600		360.508	21225800
	443.329	22498700		393.736	23306000		337.281	23288700		370.379	23325200		360.74	21215100
	443.601	22510000		393.972	23299000		337.481	23286700		370.603	23331200		360.975	21229700
	443.887	22529200		394.235	23299100		337.705	23278200		370.837	23340000		361.18	21225000
	444.167	22550400		394.471	23294500		337.918	23282500		371.068	23362900		361.414	21234900
	444.433	22523900		394.727	23302200		338.124	23264100		371.3	23350400		361.647	21239000
	444.731	22521300		394.976	23316400		338.339	23267200		371.543	23359800		361.879	21235100
	444.997	22505500		395.219	23311400		338.548	23263900		371.763	23355300		362.109	21243300
	445.288	22489600		395.48	23331400		338.769	23253700		372.006	23344000		362.332	21243400
	445.566	22510200		395.719	23319600		338.982	23271000		372.238	23354700		362.574	21246700
	445.841	22497700		395.972	23344900		339.189	23268700		372.467	23355500		362.794	21253500
	446.141	22509000		396.223	23349200		339.41	23284400		372.712	23370000		363.022	21233500
	446.404	22503600		396.469	23343600		339.614	23287200		372.932	23386000		363.252	21237500
	446.682	22480200		396.725	23352900		339.834	23296900		373.175	23394000		363.471	21216800
	446.97	22476700		396.966	23348300		340.047	23301700		373.407	23417000		363.705	21218600
	447.242	22454000		397.225	23352300		340.253	23292700		373.636	23411000		363.942	21218600
	447.539	22462200		397.468	23358400		340.472	23306200		373.879	23438900		364.165	21205000
	447.806	22503600		397.709	23347700		340.679	23319200		374.101	23438100		364.4	21213000
	448.083	22499000		397.972	23349400		340.898	23320800		374.344	23435300		364.614	21209000
	448.38	22543100		398.208	23327300		341.115	23338600		374.578	23448300		364.851	21219800
	448.644	22545900		398.464	23339900		341.322	23319600		374.805	23441300		365.072	21230100
	448.93	22565700		398.708	23340300		341.545	23320100		375.048	23449700		365.302	21224600
	449.207	22554600		398.964	23332600		341.747	23312800		375.277	23441000		365.538	21243500
	449.493	22521000		399.215	23344000		341.971	23313600		375.518	23431900		365.752	21241400
	449.774	22513500		399.451	23341000		342.184	23319300		375.759	23426700		365.994	21251800
	450.04	22479700		399.699	23346700		342.39	23318700		375.983	23408300		366.222	21265900
	450.326	22475600		399.945	23354500		342.612	23328300		376.229	23406800		366.445	21270500
	450.598	22480400		400.196	23344900		342.816	23333200		376.453	23391200		366.677	21285000
	450.884	22467600		400.45	23359400		343.035	23332600		376.692	23382800		366.9	21285700
	451.167	22483300		400.693	23345900		343.248	23350000		376.93	23394800		367.137	21294000
	451.436	22479200		400.947	23349700		343.455	23346800		377.153	23394200		367.36	21299800
	451.727	22494800		401.19	23343600		343.674	23361100		377.403	23410200		367.583	21295900
	452.005	22509300		401.439	23326100		343.881	23357900		377.625	23421400		367.816	21314100
	452.285	22513600		401.692	23333600		344.1	23357300		377.866	23432300		368.039	21308700
	452.565	22518600		401.936	23312700		344.313	23362000		378.097	23447800		368.271	21329300
	452.837	22508000		402.192	23315500		344.528	23358700		378.326	23442000		368.496	21326300
	453.135	22538500		402.435	23319400		344.745	23371300		378.572	23456000		368.731	21324300
	453.404	22564900		402.686	23310300		344.949	23371700		378.799	23451300		368.963	21327000
	453.684	22572600		402.939	23321800		345.168	23375700		379.035	23450000		369.177	21318100
	453.975	22605600		403.178	23313900		345.39	23384300		379.269	23461800		369.416	21333800
	454.239	22603800		403.434	23325700		345.588	23371400		379.496	23467000		369.642	21338900
	454.531	22656200		403.68	23320100		345.818	23384800		379.739	23477000		369.874	21320000
	454.805	22673300		403.928	23305000		346.022	23385000		379.973	23469400		370.102	21337800
	455.086	22679600		404.187	23309900		346.246	23413100		380.204	23476500		370.327	21324300
	455.374	22701000		404.42	23312000		346.454	23441100		380.445	23481000		370.562	21331700
	455.641	22697300		404.681	23330700		346.661	23446200		380.669	23465000		370.78	21344700
	455.932	22729300		404.925	23348600		346.886	23466400		380.913	23475800		371.008	21339600
	456.204	22714900		405.181	23350900		347.084	23466000		381.142	23473300		371.245	21347900
	456.487	22673000		405.434	23373100		347.304	23474200		381.378	23470800		371.466	21339800
	456.773	22643600		405.673	23365400		347.519	23490200		381.609	23471300		371.703	21351200
	457.042	22613800		405.929	23390400		347.727	23486400		381.839	23458400		371.928	21350300
	457.334	22613600		406.18	23395800		347.947	23504300		382.084	23458100		372.151	21340800
	457.606	22610200		406.428	23393500		348.155	23495200		382.316	23440500		372.388	21352600
	457.889	22607000		406.684	23410600		348.37	23500000		382.547	23421300		372.604	21344600
	458.172	22624800		406.92	23399400		348.587	23504200		382.781	23398600		372.839	21355100
	458.444	22630700		407.178	23411000		348.796	23498500		383.012	23375000		373.06	21358700
	458.735	22630000		407.427	23421300		349.009	23505300		383.251	23374500		373.285	21357100
	459.01	22648800		407.673	23415600		349.215	23505900		383.485	23363100		373.518	21364100
	459.296	22644900		407.924	23431700		349.437	23511500		383.716	23366500		373.736	21365400
	459.582	22662000		408.162	23419700		349.65	23519800		383.955	23381000		373.975	21370100
	459.851	22634400		408.418	23433000		349.86	23507000		384.186	23391800		374.196	21377700
	460.145	22641000		408.664	23436600		350.084	23518100		384.434	23413300		374.424	21372800
	460.42	22633800		408.913	23433100		350.288	23500300		384.663	23417500		374.656	21377700
	460.703	22616100		409.166	23450200		350.503	23503400		384.899	23423600		374.875	21367500
	460.986	22622100		409.405	23447600		350.716	23501500		385.133	23445500		375.112	21377700
	461.261	22610100		409.661	23458600		350.933	23482700		385.36	23439600		375.335	21387200
	461.55	22628000		409.912	23475700		351.144	23485400		385.606	23450400		375.563	21383500
	461.816	22649000		410.16	23468300		351.353	23476500		385.832	23447800		375.799	21388600
	462.105	22647100		410.414	23485800		351.574	23483300		386.068	23440800		376.02	21383400
	462.382	22673200		410.652	23479000		351.779	23489500		386.298	23436400		376.253	21393100
	462.66	22666500		410.908	23500400		351.996	23476600		386.529	23424600		376.473	21392400
	462.954	22687300		411.154	23505600		352.217	23485200		386.77	23423000		376.701	21378200
	463.229	22693700		411.405	23509500		352.417	23475600		386.994	23424200		376.933	21389500
	463.506	22697700		411.656	23528300		352.636	23478000		387.233	23429700		377.159	21365900
	463.79	22717100		411.895	23524200		352.854	23481200		387.471	23440100		377.391	21375100
	464.061	22716800		412.153	23534200		353.058	23472600		387.701	23406300		377.614	21382200
	464.353	22736000		412.396	23536000		353.281	23479600		387.944	23408700		377.84	21380100
	464.625	22734700		412.645	23518900		353.482	23468400		388.171	23385600		378.077	21388900
	464.911	22736300		412.903	23525600		353.712	23467400		388.411	23376200		378.297	21387200
	465.191	22773300		413.142	23511100		353.918	23472700		388.643	23360000		378.53	21393700
	465.457	22762800		413.395	23520000		354.122	23468200		388.867	23337700		378.751	21398200
	465.755	22782000		413.644	23514100		354.342	23481100		389.122	23344700		378.983	21386700
	466.026	22781800		413.895	23509900		354.557	23478000		389.349	23347600		379.211	21396300
	466.31	22773300		414.148	23521200		354.776	23496400		389.585	23383200		379.436	21382900
	466.587	22779000		414.389	23514200		354.982	23516000		389.819	23401500		379.671	21392800
	466.856	22772500		414.653	23529000		355.191	23515700		390.048	23394700		379.894	21397100
	467.156	22789500		414.889	23527500		355.402	23538900		390.296	23412300		380.126	21391800
	467.422	22783600		415.142	23529800		355.61	23534400		390.523	23414100		380.363	21397600
	467.705	22754500		415.398	23530200		355.832	23543000		390.759	23418500		380.577	21389200
	467.994	22755000		415.637	23517100		356.043	23552500		390.991	23432000		380.814	21398700
	468.266	22718400		415.897	23529900		356.251	23546200		391.213	23439200		381.041	21400900
	468.544	22731600		416.136	23524600		356.47	23564700		391.461	23478900		381.269	21387300
	468.818	22730000		416.389	23523600		356.675	23564900		391.687	23490500		381.504	21393700
	469.102	22702300		416.645	23532700		356.894	23584300		391.928	23529900		381.725	21381400
	469.385	22709600		416.889	23521000		357.107	23594400		392.162	23553000		381.961	21401600
	469.657	22709700		417.142	23533400		357.316	23594000		392.382	23559300		382.178	21395500
	469.945	22707600		417.386	23532700		357.535	23604600		392.625	23587100		382.412	21397800
	470.22	22706100		417.642	23534300		357.744	23602800		392.85	23598800		382.642	21411000
	470.503	22685500		417.888	23543600		357.965	23607500		393.088	23605100		382.859	21403100
	470.786	22687400		418.126	23532800		358.176	23608200		393.322	23613600		383.098	21408100
	471.061	22679900		418.392	23544000		358.382	23596700		393.544	23607000		383.323	21412100
	471.35	22717200		418.628	23537100		358.599	23611900		393.794	23627300		383.551	21404100
	471.622	22724700		418.884	23536200		358.808	23601700		394.021	23609900		383.788	21413800
	471.91	22723700		419.13	23543100		359.029	23616500		394.257	23604100		384.006	21390100
	472.191	22729300		419.379	23532300		359.24	23633400		394.491	23591300		384.248	21393200
	472.457	22733900		419.637	23550200		359.451	23620300		394.72	23559100		384.471	21395000
	472.751	22748700		419.878	23554700		359.664	23617200		394.963	23562200		384.694	21388800
	473.023	22764700		420.127	23548500		359.872	23604500		395.19	23523000		384.924	21393300
	473.306	22759400		420.382	23551100		360.094	23607500		395.426	23512200		385.154	21385700
	473.595	22787300		420.619	23542100		360.305	23608200		395.66	23527900		385.382	21399900
	473.861	22778000		420.879	23557400		360.515	23604400		395.892	23517600		385.607	21415100
	474.153	22786800		421.113	23563400		360.732	23620700		396.137	23545000		385.842	21415300
	474.425	22772700		421.374	23561300		360.937	23612300		396.357	23545100		386.072	21437000
	474.708	22754500		421.622	23564700		361.158	23627200		396.595	23560000		386.297	21427300
	474.994	22752000		421.861	23552500		361.373	23638400		396.829	23568600		386.529	21449300
	475.26	22759400		422.124	23575300		361.578	23633000		397.058	23568500		386.755	21447800
	475.554	22772200		422.365	23577600		361.801	23641500		397.302	23583900		386.98	21447700
	475.826	22802400		422.621	23578100		362.005	23637000		397.531	23576700		387.224	21456700
	476.11	22807200		422.872	23593700		362.227	23630700		397.774	23580700		387.436	21446400
	476.395	22831400		423.108	23583900		362.436	23623900		398.003	23590500		387.677	21452900
	476.664	22815500		423.372	23597000		362.644	23604700		398.232	23584300		387.893	21450600
	476.956	22827000		423.608	23592000		362.87	23614100		398.48	23601600		388.133	21442000
	477.228	22839300		423.859	23582500		363.07	23594200		398.707	23589700		388.363	21447400
	477.511	22833600		424.115	23588900		363.293	23605600		398.943	23598000		388.579	21432300
	477.797	22847500		424.353	23574900		363.502	23625900		399.182	23607800		388.818	21433900
	478.075	22836400		424.614	23594800		363.717	23626300		399.406	23608000		389.037	21433900
	478.363	22857000		424.855	23584800		363.934	23653000		399.654	23631700		389.267	21432900
	478.63	22874900		425.106	23580200		364.141	23657000		399.876	23647400		389.497	21447600
	478.924	22877900		425.352	23582300		364.36	23673000		400.117	23661400		389.722	21444600
	479.201	22898800		425.591	23581500		364.564	23686500		400.351	23676800		389.954	21453000
	479.476	22882000		425.849	23591000		364.782	23683800		400.58	23664000		390.175	21454000
	479.762	22893200		426.092	23585000		364.999	23697900		400.823	23684200		390.414	21446700
	480.042	22897100		426.343	23581300		365.205	23691700		401.05	23677700		390.642	21468200
	480.326	22893100		426.599	23600200		365.429	23703900		401.286	23682000		390.854	21456500
	480.603	22909900		426.838	23596500		365.639	23707300		401.525	23669100		391.097	21461100
	480.878	22927300		427.099	23621400		365.846	23703400		401.749	23646800		391.323	21461300
	481.178	22938100		427.335	23622700		366.063	23716000		401.997	23649100		391.553	21457000
	481.438	22957300		427.593	23632700		366.267	23719500		402.217	23630900		391.787	21461700
	481.733	22935000		427.837	23636700		366.487	23733500		402.46	23626200		392.004	21457800
	482.016	22947300		428.078	23627100		366.702	23746100		402.691	23622300		392.241	21465400
	482.282	22929000		428.341	23638300		366.919	23740900		402.923	23606100		392.466	21467900
	482.574	22936400		428.577	23604700		367.136	23755800		403.168	23618300		392.696	21466500
	482.846	22922100		428.833	23597000		367.342	23746200		403.402	23614400		392.926	21494700
	483.123	22913700		429.084	23597900		367.558	23752300		403.629	23615000		393.142	21491500
	483.409	22915400		429.323	23592200		367.77	23756100		403.863	23619900		393.381	21513900
	483.681	22900900		429.588	23607700		367.983	23737700		404.099	23619100		393.6	21521100
	483.97	22920800		429.83	23601900		368.205	23733800		404.345	23640400		393.837	21525400
	484.25	22945600		430.08	23610100		368.413	23701700		404.571	23653500		394.06	21535800
	484.525	22945900		430.326	23621300		368.63	23709400		404.812	23672300		394.279	21538900
	484.813	22972400		430.567	23611700		368.843	23706200		405.039	23691100		394.518	21551100
	485.083	22964600		430.831	23623800		369.063	23688500		405.273	23692000		394.739	21559500
	485.382	22981500		431.072	23627800		369.273	23694800		405.516	23716100		394.973	21550000
	485.649	22980100		431.323	23636200		369.478	23671700		405.748	23713900		395.203	21576200
	485.932	22952200		431.569	23652400		369.699	23680300		405.981	23729300		395.429	21563200
	486.215	22956700		431.812	23637000		369.912	23667500		406.208	23730000		395.659	21580300
	486.479	22943100		432.068	23651600		370.121	23654900		406.451	23723200		395.886	21579100
	486.767	22955200		432.309	23656800		370.338	23658500		406.687	23744000		396.112	21576600
	487.039	22969000		432.563	23654600		370.542	23655300		406.919	23745900		396.337	21582800
	487.322	22960100		432.811	23670500		370.772	23665000		407.155	23756600		396.551	21567000
	487.605	22966700		433.052	23662900		370.981	23667500		407.384	23770400		396.795	21568500
	487.875	22960400		433.313	23678700		371.191	23662000		407.627	23770800		397.011	21561500
	488.174	22973600		433.552	23678300		371.406	23674700		407.866	23784500		397.241	21551200
	488.446	22966300		433.805	23679400		371.611	23661500		408.09	23776200		397.478	21557700
	488.73	22952000		434.054	23703200		371.832	23679200		408.331	23792200		397.697	21540900
	489.01	22966400		434.295	23698600		372.037	23677300		408.558	23789100		397.936	21547800
	489.282	22966300		434.553	23718700		372.254	23668000		408.799	23787000		398.163	21539300
	489.573	22978600		434.794	23719300		372.475	23680300		409.033	23801000		398.393	21527700
	489.848	22980600		435.052	23725200		372.675	23665300		409.264	23797700		398.619	21531500
	490.125	22967400		435.301	23732300		372.895	23672800		409.503	23799300		398.84	21511800
	490.414	22997100		435.542	23735800		373.105	23676700		409.727	23800800		399.081	21523400
	490.678	22979500		435.803	23750100		373.32	23675500		409.968	23790200		399.297	21518700
	490.975	22983900		436.046	23753700		373.531	23702000		410.211	23804300		399.527	21533000
	491.25	22982900		436.3	23749600		373.742	23690000		410.429	23791200		399.757	21532900
	491.527	22985700		436.543	23754600		373.965	23712100		410.67	23795000		399.978	21518900
	491.81	23015500		436.782	23742600		374.174	23716400		410.906	23788300		400.22	21527700
	492.079	23027900		437.048	23758700		374.387	23716300		411.144	23776500		400.441	21520600
	492.374	23047300		437.296	23754900		374.604	23727100		411.38	23786400		400.675	21519700
	492.648	23061000		437.552	23753700		374.808	23724600		411.603	23776600		400.898	21532500
	492.932	23043100		437.798	23761900		375.023	23740900		411.848	23778400		401.124	21525400
	493.217	23065300		438.047	23744900		375.234	23748800		412.075	23784500		401.358	21536400
	493.481	23056800		438.303	23760700		375.453	23742900		412.313	23776400		401.588	21531600
	493.772	23090200		438.539	23754500		375.668	23764500		412.559	23795400		401.821	21538500
	494.05	23097000		438.795	23747500		375.873	23749100		412.781	23794000		402.044	21540800
	494.336	23107900		439.04	23754600		376.098	23763000		413.02	23810000		402.262	21519800
	494.619	23119900		439.289	23738000		376.311	23754100		413.249	23808100		402.501	21525900
	494.888	23114500		439.547	23760000		376.526	23738500		413.487	23802700		402.722	21523700
	495.177	23121900		439.786	23759300		376.741	23729700		413.728	23813300		402.957	21525100
	495.449	23122300		440.037	23753500		376.946	23705000		413.955	23800700		403.182	21528100
	495.737	23099700		440.29	23761200		377.173	23710700		414.193	23808900		403.401	21520100
	496.021	23100900		440.534	23755100		377.376	23719600		414.427	23809600		403.64	21536200
	496.295	23080400		440.8	23775400		377.587	23708400		414.666	23791400		403.861	21535600
	496.59	23092500		441.038	23769500		377.806	23735500		414.902	23791200		404.098	21545700
	496.856	23079400		441.284	23773800		378.002	23725400		415.129	23762800		404.321	21556900
	497.15	23058300		441.538	23773800		378.227	23748900		415.363	23764000		404.54	21558300
	497.433	23065300		441.786	23759700		378.432	23757200		415.592	23767800		404.783	21580600
	497.697	23049100		442.045	23775100		378.651	23751000		415.837	23764000		404.999	21591400
	497.994	23046100		442.286	23769000		378.864	23755900		416.066	23786000		405.23	21593800
	498.266	23046200		442.542	23775300		379.068	23760000		416.293	23774300		405.464	21613900
	498.552	23031400		442.785	23781500		379.287	23777300		416.532	23775500		405.685	21598600
	498.835	23043900		443.024	23773300		379.496	23783600		416.763	23768800		405.92	21605000
	499.107	23031000		443.287	23786400		379.711	23784100		417.002	23752700		406.143	21597800
	499.404	23061000		443.523	23783700		379.926	23806000		417.236	23767500		406.38	21594300
	499.673	23063300		443.779	23796200		380.133	23797900		417.472	23755500		406.603	21599200
	499.951	23060300		444.03	23802000		380.35	23814200		417.705	23759800		406.821	21588600
	500.242	23074400		444.276	23791800		380.56	23816700		417.937	23758400		407.058	21595800
	500.508	23065800		444.534	23813000		380.78	23814000		418.166	23760300		407.286	21592400
	500.8	23080800		444.77	23808300		380.993	23820800		418.409	23786300		407.516	21597000
	501.072	23082700		445.026	23813500		381.199	23815400		418.631	23782200		407.746	21601400
	501.355	23075300		445.28	23818600		381.421	23825000		418.87	23789300		407.969	21591000
	501.641	23089700		445.521	23808900		381.629	23824000		419.099	23801500		408.208	21604200
	501.907	23073900		445.777	23835000		381.844	23816100		419.338	23796200		408.429	21607200
	502.207	23070400		446.018	23834600		382.066	23830800		419.578	23814700		408.668	21611100
	502.479	23068400		446.269	23849600		382.268	23814700		419.805	23806000		408.889	21615200
	502.762	23050800		446.517	23857700		382.487	23830600		420.044	23820100		409.119	21600700
	503.045	23054500		446.766	23841600		382.702	23829700		420.268	23824600		409.356	21605100
	503.315	23026400		447.019	23859600		382.913	23824800		420.511	23829700		409.577	21603000
	503.603	23031000		447.265	23851700		383.128	23839600		420.748	23853800		409.813	21608500
	503.872	23037700		447.521	23860300		383.337	23844600		420.974	23847300		410.034	21621700
	504.158	23033600		447.769	23867000		383.554	23856500		421.208	23857000		410.258	21625100
	504.441	23038400		448.015	23859000		383.762	23857300		421.44	23867300		410.494	21643100
	504.71	23011100		448.266	23870200		383.982	23856600		421.678	23865900		410.715	21642500
	505.01	23016400		448.507	23863000		384.192	23875300		421.921	23883800		410.945	21652500
	505.268	23026000		448.766	23861600		384.403	23866900		422.144	23875900		411.18	21661000
	505.554	23022000		449.012	23863200		384.622	23888700		422.387	23892400		411.403	21660200
	505.837	23037300		449.25	23853100		384.831	23900200		422.611	23888600		411.633	21675400
	506.101	23051100		449.509	23864900		385.042	23894700		422.85	23882400		411.854	21674900
	506.401	23081600		449.75	23851000		385.257	23913700		423.091	23889100		412.095	21684800
	506.667	23086100		450.001	23858800		385.465	23913400		423.317	23876900		412.321	21704500
	506.953	23083300		450.249	23864000		385.687	23938200		423.556	23868000		412.539	21697300
	507.233	23095200		450.493	23858100		385.891	23956600		423.785	23868900		412.776	21718700
	507.502	23093900		450.746	23872400		386.11	23954500		424.028	23854800		413.004	21718900
	507.794	23128700		450.987	23865500		386.325	23971600		424.26	23869000		413.229	21726200
	508.074	23145900		451.241	23870100		386.534	23962400		424.486	23863100		413.462	21734300
	508.352	23143700		451.487	23880100		386.755	23976700		424.732	23875200		413.682	21732100
	508.635	23164000		451.73	23862500		386.964	23967800		424.954	23872700		413.915	21746800
	508.904	23168200		451.994	23874800		387.177	23949900		425.19	23872000		414.14	21752200
	509.201	23189300		452.23	23873300		387.392	23947400		425.429	23882900		414.368	21746900
	509.473	23206400		452.488	23882600		387.603	23929700		425.658	23874100		414.596	21759200
	509.753	23201200		452.736	23894700		387.822	23937100		425.894	23877700		414.816	21749400
	510.037	23221300		452.978	23889100		388.033	23932000		426.121	23883700		415.058	21762900
	510.311	23213400		453.236	23909000		388.252	23925000		426.36	23891600		415.274	21761400
	510.606	23222800		453.477	23905100		388.471	23936700		426.596	23919400		415.506	21758800
	510.872	23221200		453.73	23911400		388.671	23926800		426.829	23926600		415.739	21755300
	511.161	23213300		453.976	23914300		388.899	23935100		427.07	23938400		415.955	21748300
	511.444	23221600		454.225	23910200		389.101	23916300		427.292	23949700		416.196	21757300
	511.713	23226200		454.478	23930700		389.316	23913100		427.536	23953600		416.417	21743000
	512.004	23245900		454.719	23920700		389.536	23920100		427.772	23971300		416.65	21747500
	512.276	23262000		454.973	23924700		389.744	23909600		428.003	23956800		416.88	21748300
	512.557	23250900		455.219	23929000		389.957	23921000		428.239	23953200		417.103	21737000
	512.84	23265300		455.465	23921400		390.168	23924500		428.469	23949100		417.34	21748300
	513.115	23248700		455.721	23935800		390.394	23931300		428.709	23940700		417.556	21740300
	513.4	23265500		455.964	23934400		390.609	23940700		428.941	23944900		417.781	21743500
	513.681	23272200		456.215	23934500		390.809	23929300		429.165	23929000		418.016	21749700
	513.964	23269000		456.466	23928000		391.032	23947100		429.418	23930500		418.237	21742200
	514.247	23288000		456.707	23916000		391.239	23945600		429.638	23943000		418.476	21747400
	514.516	23292400		456.968	23930400		391.458	23945000		429.879	23946400		418.699	21740900
	514.81	23299500		457.204	23916500		391.667	23951300		430.115	23978200		418.927	21739400
	515.079	23326800		457.462	23921300		391.873	23947200		430.349	23969600		419.157	21749900
	515.371	23328700		457.703	23924700		392.101	23959600		430.587	23977100		419.38	21739900
	515.66	23362100		457.949	23919600		392.303	23946400		430.816	23971800		419.617	21751500
	515.923	23366800		458.213	23925000		392.522	23940400		431.062	23971000		419.838	21739100
	516.215	23381700		458.449	23910200		392.735	23933900		431.296	23975000		420.07	21745500
	516.49	23381900		458.702	23905000		392.942	23917300		431.522	23953600		420.298	21745500
	516.77	23372500		458.951	23908900		393.174	23914300		431.77	23938900		420.518	21743400
	517.056	23386700		459.197	23895600		393.374	23895500		431.985	23914600		420.755	21764200
	517.325	23373700		459.453	23917100		393.587	23893400		432.231	23916400		420.976	21761400
	517.619	23369000		459.694	23903100		393.804	23907000		432.467	23925700		421.208	21772900
	517.891	23372100		459.947	23903100		394.015	23901000		432.703	23909800		421.434	21777200
	518.174	23353400		460.196	23904000		394.232	23916000		432.939	23903600		421.657	21762200
	518.463	23348200		460.439	23901900		394.445	23915600		433.164	23902200		421.894	21784800
	518.732	23324100		460.7	23915100		394.656	23927200		433.409	23902800		422.119	21773800
	519.018	23322300		460.944	23912800		394.875	23939700		433.643	23909800		422.352	21779100
	519.29	23322000		461.197	23927000		395.079	23941800		433.865	23900200		422.579	21783800
	519.57	23317500		461.441	23939800		395.298	23966000		434.109	23903300		422.802	21781100
	519.865	23317700		461.692	23931400		395.513	23961000		434.338	23893500		423.037	21801300
	520.134	23300800		461.952	23948500		395.724	23962700		434.576	23897400		423.258	21791700
	520.422	23307300		462.193	23941300		395.937	23968500		434.81	23888900		423.488	21796700
	520.7	23304600		462.442	23951800		396.152	23959800		435.039	23883000		423.716	21806300
	520.983	23288500		462.693	23962100		396.371	23981700		435.278	23892900		423.939	21797000
	521.261	23293000		462.936	23956100		396.574	23983600		435.502	23895800		424.18	21817600
	521.53	23270200		463.192	23976000		396.797	23990500		435.743	23895400		424.403	21809600
	521.824	23274700		463.436	23970800		397.01	23999300		435.977	23905900		424.629	21822200
	522.096	23272400		463.684	23978500		397.208	23983700		436.213	23901700		424.859	21819500
	522.373	23256400		463.935	23992900		397.44	23998300		436.456	23928500		425.084	21809000
	522.668	23259700		464.184	23996100		397.638	23994600		436.678	23937800		425.323	21820600
	522.937	23250300		464.437	24013000		397.857	23991400		436.922	23961800		425.544	21814600
	523.226	23258700		464.683	24008400		398.07	23996600		437.155	23975700		425.77	21824800
	523.489	23260300		464.939	24026900		398.272	23988300		437.377	23981900		426.004	21831300
	523.767	23256300		465.185	24029700		398.498	24002400		437.621	24002700		426.223	21813400
	524.053	23288200		465.431	24026600		398.707	24003000		437.845	24010200		426.462	21829900
	524.322	23279300		465.69	24032200		398.926	24023600		438.091	24015700		426.683	21818400
	524.613	23296100		465.926	24025400		399.141	24037600		438.32	24031700		426.915	21829800
	524.888	23289900		466.186	24032000		399.341	24033300		438.554	24025000		427.145	21840200
	525.171	23269900		466.427	24037500		399.56	24048600		438.794	24035200		427.366	21838100
	525.457	23263900		466.683	24034000		399.763	24047700		439.017	24034900		427.6	21850900
	525.723	23266100		466.937	24054800		399.978	24047000		439.255	24026100		427.826	21849800
	526.02	23282700		467.178	24038500		400.195	24057700		439.494	24029300		428.051	21858200
	526.289	23301700		467.429	24047800		400.401	24047100		439.718	24015200		428.286	21857700
	526.57	23302200		467.675	24047600		400.625	24057300		439.966	24021800		428.505	21833800
	526.858	23324200		467.926	24047600		400.831	24055100		440.188	24004400		428.744	21847600
	527.125	23310900		468.179	24062800		401.048	24065300		440.429	23995000		428.96	21839100
	527.416	23319000		468.425	24053700		401.259	24079400		440.67	24000200		429.201	21852600
	527.694	23318500		468.679	24058000		401.461	24071300		440.885	23994500		429.427	21856700
	527.974	23316100		468.925	24061800		401.689	24085400		441.123	24010000		429.645	21853100
	528.257	23335000		469.181	24055700		401.889	24079300		441.353	24006000		429.887	21878300
	528.526	23331000		469.427	24076900		402.111	24085200		441.593	24003000		430.108	21875400
	528.818	23346800		469.67	24066000		402.326	24093600		441.83	24016200		430.349	21879300
	529.093	23360400		469.931	24067700		402.534	24078900		442.054	24020600		430.568	21883900
	529.381	23354300		470.167	24065000		402.758	24097700		442.295	24032700		430.791	21872500
	529.665	23371700		470.418	24053600		402.96	24090700		442.522	24043800		431.025	21888900
	529.931	23368600		470.669	24060000		403.175	24087600		442.76	24045600		431.255	21889500
	530.217	23387400		470.915	24046400		403.39	24090100		442.999	24064800		431.479	21901500
	530.494	23384100		471.168	24043600		403.595	24083200		443.228	24053100		431.706	21900700
	530.775	23372100		471.407	24041800		403.822	24095800		443.464	24059100		431.929	21899300
	531.058	23381300		471.663	24027900		404.029	24084600		443.698	24042900		432.168	21902000
	531.335	23366700		471.911	24048400		404.244	24080700		443.939	24033500		432.385	21899000
	531.627	23385900		472.16	24035000		404.457	24087900		444.173	24031100		432.617	21896600
	531.904	23391000		472.411	24045600		404.663	24072500		444.402	24020900		432.84	21906700
	532.182	23393600		472.664	24047200		404.887	24074000		444.64	24037800		433.079	21896700
	532.468	23419500		472.91	24046200		405.098	24058900		444.865	24041000		433.305	21909400
	532.737	23411500		473.164	24059800		405.31	24060200		445.108	24043200		433.523	21896100
	533.031	23415900		473.405	24057000		405.525	24061800		445.339	24054800		433.765	21904500
	533.303	23429200		473.663	24063300		405.734	24040900		445.566	24044100		433.988	21906300
	533.592	23425300		473.897	24064100		405.951	24043400		445.807	24053300		434.211	21899300
	533.881	23440700		474.148	24058600		406.162	24027900		446.038	24053400		434.446	21912100
	534.155	23416400		474.406	24085100		406.377	24020300		446.277	24057700		434.667	21891800
	534.447	23385000		474.642	24081000		406.586	24020900		446.513	24061300		434.899	21896700
	534.707	23355000		474.903	24096300		406.798	24006900		446.74	24049200		435.127	21905300
	534.999	23349900		475.149	24100900		407.02	24023400		446.983	24047000		435.354	21892000
	535.282	23373600		475.402	24091100		407.226	24023400		447.208	24038900		435.593	21906400
	535.551	23370200		475.653	24107000		407.443	24031200		447.448	24041000		435.81	21905800
	535.846	23383900		475.897	24114100		407.656	24045300		447.682	24057200		436.047	21914600
	536.115	23394400		476.148	24123100		407.863	24037400		447.909	24049800		436.265	21910100
	536.398	23397000		476.391	24140000		408.089	24060400		448.152	24055400		436.495	21902400
	536.689	23424900		476.645	24137100		408.291	24063900		448.381	24050900		436.727	21911200
	536.953	23423100		476.896	24158000		408.512	24065100		448.618	24037700		436.948	21899700
	537.242	23449300		477.137	24148300		408.723	24081700		448.851	24029700		437.181	21894600
	537.525	23458300		477.395	24170100		408.927	24075600		449.085	24014400		437.404	21890800
	537.802	23446200		477.634	24165700		409.149	24100700		449.319	24017100		437.627	21871800
	538.08	23453500		477.892	24154000		409.359	24100700		449.551	24004900		437.861	21887500
	538.354	23449900		478.143	24169900		409.574	24108900		449.784	24009600		438.087	21882500
	538.643	23463400		478.379	24158400		409.789	24112700		450.025	24044700		438.319	21877900
	538.924	23456700		478.633	24156700		409.996	24099500		450.247	24042800		438.547	21877400
	539.204	23455000		478.871	24153300		410.217	24112000		450.491	24066700		438.772	21871800
	539.493	23467600		479.122	24137000		410.432	24096900		450.72	24061200		439.002	21882600
	539.756	23453200		479.378	24145700		410.65	24098500		450.961	24063700		439.221	21879000
	540.045	23463900		479.617	24134700		410.865	24084800		451.194	24058400		439.453	21890900
	540.314	23451600		479.87	24135300		411.069	24067800		451.426	24043500		439.672	21903700
	540.603	23454000		480.111	24132000		411.295	24071700		451.664	24040100		439.904	21888600
	540.889	23470100		480.367	24117300		411.501	24059200		451.889	24035800		440.134	21897000
	541.158	23473000		480.62	24120700		411.72	24063300		452.13	24031600		440.355	21898300
	541.452	23492700		480.854	24106400		411.931	24077800		452.366	24039100		440.587	21915000
	541.721	23479000		481.115	24109500		412.138	24091900		452.597	24024900		440.815	21915500
	541.996	23473100		481.356	24110000		412.359	24127700		452.838	24033100		441.045	21918900
	542.279	23495800		481.607	24099000		412.57	24126500		453.067	24026900		441.277	21930600
	542.548	23490700		481.855	24118000		412.783	24136600		453.311	24031900		441.498	21928300
	542.84	23499400		482.104	24114200		412.998	24146400		453.537	24036200		441.73	21934400
	543.114	23515400		482.355	24119300		413.208	24132400		453.764	24024300		441.954	21946300
	543.397	23511300		482.601	24124200		413.423	24141300		454.01	24024300		442.177	21939900
	543.68	23535000		482.852	24105000		413.634	24136500		454.232	24004500		442.413	21957600
	543.95	23519600		483.105	24115900		413.845	24142300		454.477	24000700		442.641	21954400
	544.241	23539400		483.346	24098500		414.062	24147000		454.716	24005500		442.869	21960600
	544.513	23556500		483.6	24106600		414.271	24149500					443.092	21961800
	544.799	23544400		483.843	24102500		414.496	24170700					443.327	21956200
	545.079	23560600		484.094	24091600		414.701	24163800					443.554	21976700
	545.351	23554400		484.35	24116000		414.918	24171800					443.78	21968200
	545.643	23565100		484.586	24110400		415.126	24173700					444.007	21977700
	545.915	23570000		484.844	24143300		415.341	24159600					444.233	21972200
	546.201	23563800		485.09	24151400		415.561	24177700					444.461	21967900
	546.484	23585000		485.336	24161900		415.767	24171400					444.698	21974800
	546.753	23574400		485.59	24174300		415.989	24181900					444.918	21961800
	547.044	23579800		485.836	24172400		416.195	24191800					445.146	21958300
	547.319	23585000		486.087	24178300		416.41	24191100					445.374	21960500
	547.602	23570300		486.335	24171100		416.625	24215600					445.604	21949500
	547.883	23583200		486.584	24163300		416.836	24214600					445.832	21965000
	548.154	23577300		486.842	24174300		417.049	24236100					446.057	21954900
	548.446	23584400		487.076	24152600		417.26	24244400					446.289	21954200
	548.718	23598400		487.334	24164000		417.475	24242100					446.512	21950700
	549.004	23593000		487.575	24164400		417.696	24264600					446.74	21940300
	549.287	23609300		487.826	24168000		417.9	24259700					446.975	21957700
	549.556	23594600		488.082	24186200		418.12	24279400					447.193	21957800
	549.848	23600800		488.323	24190900		418.328	24288500					447.428	21967800
	550.122	23614600		488.579	24199300		418.548	24282900					447.651	21976700
	550.405	23612000		488.82	24208700		418.763	24297700					447.881	21974900
	550.686	23625400		489.079	24201400		418.965	24286000					448.118	21998500
	550.958	23617200		489.332	24217300		419.188	24279800					448.339	21997000
	551.258	23617900		489.575	24207800		419.401	24276600					448.571	21993800
	551.527	23596100		489.826	24221600		419.608	24255200					448.796	21988800
	551.81	23568000		490.075	24224700		419.827	24265000					449.026	21979800
	552.096	23559600		490.321	24227500		420.034	24253300					449.254	22002200
	552.359	23530400		490.579	24244200		420.251	24257600					449.477	22011700
	552.659	23529000		490.818	24240800		420.461	24257700					449.721	22015900
	552.931	23515300		491.079	24250000		420.672	24255700					449.937	22021800
	553.22	23521900		491.315	24244900		420.891	24275200					450.167	22014300
	553.503	23562200		491.568	24242100		421.106	24273200					450.4	22032600
	553.766	23563700		491.824	24258100		421.315	24280300					450.625	22018300
	554.064	23598700		492.065	24249000		421.526	24288600					450.857	22029000
	554.341	23613600		492.329	24259600		421.728	24285300					451.078	22037400
	554.621	23638900		492.562	24257700		421.952	24305700					451.31	22032600
	554.904	23664400		492.823	24256500		422.162	24288300					451.543	22049700
	555.174	23647500		493.072	24266300		422.382	24286800					451.761	22053600
	555.468	23652100		493.313	24248900		422.588	24283700					452	22062400
	555.737	23656800		493.571	24248000		422.797	24270700					452.219	22063300
	556.023	23649600		493.805	24236700		423.018	24267600					452.444	22054700
	556.312	23657900		494.063	24234000		423.227	24253000					452.681	22065100
	556.575	23645300		494.314	24258200		423.437	24245300					452.904	22059300
	556.87	23641200		494.56	24255700		423.65	24240600					453.134	22067000
	557.139	23644600		494.811	24262900		423.861	24202500					453.36	22068700
	557.424	23665300		495.052	24265600		424.085	24200100					453.583	22055600
	557.708	23682300		495.308	24276000		424.287	24176200					453.815	22067700
	557.977	23684200		495.559	24288600		424.504	24175300					454.038	22057900
	558.263	23688800		495.797	24287200		424.715	24160400					454.273	22061300
	558.546	23688400		496.061	24296000		424.93	24142300					454.498	22057100
	558.826	23687900		496.299	24294900		425.147	24157600					454.726	22049600
	559.106	23689300		496.56	24288800		425.353	24163600					454.956	22069700
	559.384	23687200		496.804	24305600		425.566	24170800					455.177	22065000
	559.67	23718700		497.045	24297200		425.779	24183600					455.412	22071300
[truncated: 640 more rows]

## Sheet: Sheet8
	Supplementary Figure 28b, 33, 34 and 35
	PP
	Strain	Stress		Strain	Stress		Strain	Stress		Strain	Stress		Strain	Stress
	%	Pa		%	Pa		%	Pa		%	Pa		%	Pa
	0.0742735	545740		0.0712253	981935		0.0709627	705859		0.0726083	934172		0.070347	939456
	0.138605	2184250		0.141778	2172160		0.139277	2595550		0.137221	2798040		0.139369	2972240
	0.20492	3183150		0.205679	3801890		0.201618	3736550		0.2065	3993420		0.206401	4316720
	0.272562	4641740		0.274906	4878910		0.272582	5483170		0.273117	5697000		0.270776	6154520
	0.336888	5530380		0.340803	6439930		0.334263	6603620		0.339064	6712040		0.339137	7357400
	0.405197	6853850		0.405368	7413600		0.403899	8212690		0.407672	8363600		0.40285	9114000
	0.469522	7759060		0.473931	8921450		0.468229	9271860		0.470288	9317040		0.469882	10190500
	0.536504	8964340		0.537169	9826510		0.533888	10729200		0.5409	10786500		0.538237	11876000
	0.605474	9793210		0.605062	11200300		0.60353	11768500		0.606183	11715700		0.601288	12896500
	0.6698	10899400		0.672956	12138800		0.66786	13131200		0.67213	13070100		0.670972	14466000
	0.738109	11648200		0.739516	13375400		0.73418	14012100		0.739411	13989800		0.735346	15424300
	0.802435	12736400		0.808743	14233400		0.799838	15369100		0.80336	15191800		0.803707	16818000
	0.869416	13399200		0.871981	15415900		0.866824	16200000		0.872632	16021900		0.868743	17749300
	0.937058	14359800		0.939211	16194600		0.935138	17414700		0.939249	17200300		0.933123	19024900
	1.00138	14952200		1.00577	17361000		0.998141	18186100		1.0052	17906700		1.00414	19834600
	1.06969	15794800		1.07233	18027500		1.06712	19279900		1.07248	19054600		1.06586	20985200
	1.13402	16336400		1.14156	19085200		1.13211	20019600		1.13643	19669100		1.13687	21710400
	1.20166	17039200		1.20546	19733200		1.19644	20960200		1.20637	20662600		1.20125	22823000
	1.26864	17544500		1.27469	20683500		1.26675	21603200		1.27232	21266700		1.26363	23461300
	1.33032	18167700		1.34125	21295600		1.32909	22427600		1.33627	22120000		1.33265	24419600
	1.39929	18576800		1.40249	22083500		1.39475	22958400		1.40421	22709500		1.39636	24968700
	1.46428	19162500		1.47171	22630700		1.46107	23721100		1.46683	23460900		1.46605	25758700
	1.53192	19495100		1.53562	23316000		1.5254	24150500		1.53677	23963200		1.53242	26245500
	1.59758	19999900		1.60351	23770000		1.59438	24788300		1.60139	24627800		1.59546	26884000
	1.66323	20309200		1.6714	24430900		1.65805	25188100		1.67	25010200		1.66449	27311600
	1.73153	20776200		1.73664	24807900		1.72768	25741000		1.73661	25612500		1.73019	27865100
	1.79719	21076300		1.80453	25407400		1.794	26098600		1.79989	25922300		1.79656	28188800
	1.86351	21457400		1.87043	25745100		1.85701	26535800		1.87184	26458600		1.86492	28682000
	1.93181	21744900		1.93766	26241400		1.92731	26839200		1.93445	26761200		1.92929	28944600
	1.99614	22090800		2.00289	26573900		1.99098	27200600		2.00173	27179100		1.99632	29342500
	2.06511	22327600		2.06812	26985700		2.05796	27446700		2.06901	27475100		2.06136	29542300
	2.13077	22658200		2.13735	27298800		2.12495	27795200		2.13429	27834300		2.1284	29854500
	2.19575	22922500		2.20191	27671700		2.19061	27986900		2.20357	28098600		2.19542	30070900
	2.26472	23121600		2.26914	27921200		2.25759	28269500		2.26752	28428200		2.2598	30326700
	2.32839	23354600		2.3377	28273400		2.32126	28422200		2.33613	28624800		2.32816	30501600
	2.39736	23526900		2.40094	28465600		2.38957	28629400		2.40274	28958800		2.39187	30726400
	2.46301	23757100		2.47016	28803200		2.45723	28782800		2.46602	29108900		2.45956	30867200
	2.52933	23879500		2.53473	28977200		2.52156	28954400		2.53597	29410200		2.52726	31092900
	2.59697	24116100		2.60196	29239200		2.59053	29106700		2.60059	29566200		2.59164	31175400
	2.66064	24209600		2.66852	29419100		2.6542	29256800		2.6692	29785700		2.66066	31341100
	2.73027	24422700		2.73375	29611400		2.7245	29366000		2.73647	29946300		2.7257	31416900
	2.79526	24528400		2.80298	29775200		2.78949	29527200		2.7991	30114700		2.79207	31552000
	2.86092	24670500		2.86755	29940000		2.85316	29600000		2.86837	30251000		2.85843	31628600
	2.92789	24783700		2.93677	30067000		2.92214	29719400		2.93365	30444500		2.9248	31691400
	2.99222	24892700		3.00267	30241000		2.98581	29781500		3.00093	30539600		2.99183	31764600
	3.06053	24997500		3.0679	30317500		3.05544	29870900		3.06888	30735800		3.05621	31833400
	3.12552	25115800		3.13579	30484500		3.12176	29933300		3.13283	30808200		3.1239	31883200
	3.1925	25174900		3.20036	30570500		3.18543	29967500		3.2041	30970300		3.19093	31983500
	3.26014	25305400		3.26959	30700800		3.25375	30044600		3.26672	31060600		3.25531	31997400
	3.32381	25336600		3.33416	30794400		3.31941	30086200		3.33466	31177200		3.32433	32086500
	3.39211	25463100		3.40139	30878100		3.38705	30137300		3.40261	31269900		3.38804	32120800
	3.45776	25518000		3.46861	30980100		3.45271	30219100		3.46523	31347400		3.45706	32190500
	3.52408	25574800		3.53318	31051100		3.5197	30235900		3.53451	31434300		3.5221	32240200
	3.59107	25635200		3.60373	31105100		3.58668	30271900		3.60112	31528000		3.58847	32276000
	3.65672	25687500		3.6703	31200100		3.65101	30299900		3.66973	31573200		3.65815	32328000
	3.72369	25760500		3.7342	31227300		3.71734	30338700		3.73634	31689000		3.7212	32364400
	3.78935	25836400		3.80276	31326000		3.7883	30388300		3.80163	31713600		3.79222	32395100
	3.85567	25853200		3.86866	31362100		3.85131	30393600		3.87091	31824500		3.85725	32470200
	3.92331	25951800		3.93589	31418300		3.92028	30439800		3.93685	31862700		3.9223	32473900
	3.98698	25964100		4.00178	31470100		3.98395	30470200		4.0048	31902100		3.99199	32548000
	4.05529	26059500		4.06834	31499900		4.05028	30516200		4.07008	31965800		4.05436	32569400
	4.12094	26099700		4.13758	31570300		4.11858	30592200		4.13536	32007800		4.12273	32619900
	4.18858	26153200		4.20347	31602400		4.18424	30605900		4.20264	32081600		4.19042	32658900
	4.25622	26210300		4.26937	31651400		4.25255	30676100		4.26859	32137900		4.25811	32672600
	4.31989	26246900		4.3346	31707300		4.31557	30710400		4.33653	32154000		4.32515	32712900
	4.38885	26301400		4.40117	31719200		4.38321	30772600		4.40181	32229400		4.39284	32734300
	4.45318	26355100		4.46906	31795000		4.44953	30829600		4.46775	32223100		4.45987	32754500
	4.52016	26374100		4.53628	31816800		4.51585	30849900		4.53704	32322200		4.52358	32812800
	4.5878	26455200		4.60218	31863100		4.5835	30906700		4.60166	32357900		4.59061	32822900
	4.65147	26455900		4.67007	31904800		4.64518	30929100		4.6696	32398300		4.66031	32881000
	4.72176	26525100		4.73398	31913100		4.7168	30966000		4.73621	32456800		4.72268	32907500
	4.78676	26558500		4.80187	31966400		4.78181	31030700		4.8015	32488400		4.78972	32971600
	4.85441	26582600		4.86911	31969200		4.84613	31054300		4.87144	32547700		4.85675	33018000
	4.92138	26631200		4.935	32004900		4.91577	31119300		4.93539	32597800		4.92046	33038500
	4.98703	26645000		5.00157	32054400		4.97811	31152800		5.00266	32615400		4.99014	33116200
	5.05468	26680900		5.06879	32067100		5.04643	31198200		5.06795	32681100		5.05253	33133100
	5.12033	26713400		5.13469	32140500		5.11473	31242100		5.1339	32673700		5.12287	33207300
	5.18665	26719500		5.19926	32164500		5.17775	31244800		5.20384	32744700		5.18859	33251000
	5.25496	26774800		5.26848	32216700		5.24738	31292900		5.26779	32772700		5.25429	33275500
	5.31862	26772300		5.33571	32260100		5.31038	31332800		5.33639	32804300		5.32264	33360800
	5.38826	26845600		5.39961	32279000		5.37738	31379200		5.40234	32849200		5.38635	33390100
	5.45192	26869200		5.46751	32346700		5.44502	31456500		5.46696	32868200		5.45471	33462600
	5.51956	26893700		5.53474	32351900		5.50803	31483200		5.53624	32915000		5.52108	33512600
	5.58522	26938200		5.60063	32387900		5.57898	31556900		5.60219	32941400		5.5848	33551300
	5.6502	26969000		5.66853	32428100		5.64332	31589700		5.66747	32951900		5.65249	33608400
	5.71983	27018100		5.73176	32439300		5.70766	31644200		5.73474	33031900		5.71819	33655800
	5.7835	27076900		5.80165	32530100		5.77397	31699800		5.79803	33030200		5.78656	33685400
	5.84982	27093200		5.86489	32549100		5.83831	31724600		5.86863	33108800		5.85291	33769800
	5.91746	27178200		5.93279	32601300		5.90662	31783700		5.93258	33130400		5.91796	33780700
	5.98113	27181300		5.99935	32651300		5.97094	31813900		6.00053	33160300		5.98499	33835600
	6.0501	27266700		6.06391	32681300		6.03926	31866000		6.06781	33199400		6.04738	33869600
	6.11442	27296800		6.13314	32739700		6.10558	31940000		6.13109	33212100		6.11573	33942000
	6.18206	27332800		6.19837	32760500		6.16992	31957900		6.20038	33255900		6.1821	33998000
	6.24971	27381100		6.26494	32793900		6.23889	32035700		6.26499	33292500		6.24713	34042900
	6.31205	27399000		6.33216	32859400		6.30256	32072600		6.33227	33311200		6.31484	34100000
	6.38168	27450500		6.39739	32860000		6.37087	32141700		6.40087	33389600		6.37921	34151200
	6.44601	27498800		6.46662	32932600		6.43852	32197300		6.46482	33383800		6.44757	34190700
	6.51431	27511500		6.53052	32966000		6.50152	32212600		6.53477	33468700		6.51394	34290800
	6.58063	27579400		6.59909	33013200		6.5705	32260400		6.59939	33505100		6.57897	34307200
	6.64297	27577900		6.66499	33054700		6.63417	32276600		6.66533	33558600		6.64799	34403900
	6.71128	27645800		6.72954	33065900		6.70248	32312800		6.73262	33614000		6.7117	34445100
	6.77627	27667500		6.80077	33121900		6.7688	32368200		6.7979	33651500		6.7794	34523600
	6.84259	27705400		6.86533	33148200		6.83314	32407800		6.86651	33707100		6.84577	34576200
	6.91023	27747300		6.93123	33183700		6.90344	32505800		6.93112	33751600		6.91082	34630400
	6.97455	27783200		6.99779	33244000		6.96578	32562900		6.9984	33765100		6.97851	34706600
	7.04219	27838300		7.06436	33260100		7.03409	32661300		7.06635	33869000		7.04288	34763900
	7.10785	27888700		7.13226	33333400		7.10042	32733000		7.1303	33880100		7.11124	34804300
	7.1735	27909700		7.19683	33363000		7.16607	32791300		7.19957	33983200		7.17761	34874000
	7.24248	27989900		7.26405	33420100		7.23305	32874400		7.26419	34021300		7.24331	34876100
	7.30614	27989100		7.33194	33466400		7.29739	32926700		7.33147	34074700		7.31167	34940600
	7.37378	28066600		7.39717	33503300		7.36703	32980800		7.39875	34126600		7.37537	34949000
	7.43944	28093200		7.4664	33576200		7.43401	33072600		7.46336	34163600		7.44308	35007900
	7.50576	28126900		7.52964	33611700		7.49701	33106900		7.53264	34223200		7.51143	35069200
	7.57207	28176500		7.5982	33654400		7.56666	33197800		7.59725	34271100		7.57514	35125500
	7.6364	28199000		7.66477	33719300		7.62899	33234300		7.66587	34291200		7.64283	35193000
	7.70736	28247600		7.72999	33732500		7.69797	33292500		7.73315	34369400		7.70655	35253200
	7.77036	28301100		7.79921	33823800		7.76363	33344800		7.79776	34366400		7.77491	35306000
	7.838	28310400		7.86246	33850600		7.82929	33375300		7.8657	34447900		7.84195	35399500
	7.90564	28385200		7.93101	33900500		7.89826	33435100		7.93032	34473500		7.90698	35417800
	7.96799	28385800		7.99891	33945200		7.96061	33485100		8.00027	34500100		7.97534	35503000
	8.03894	28454000		8.06281	33971800		8.03024	33536100		8.06554	34529600		8.03906	35541200
	8.10327	28471500		8.13071	34038300		8.09722	33615600		8.13149	34547200		8.1074	35618100
	8.16893	28492500		8.19793	34063800		8.16156	33647300		8.20144	34592800		8.17377	35675300
	8.2359	28531000		8.26516	34110900		8.22987	33726700		8.26472	34632700		8.23881	35718500
	8.29957	28559200		8.33105	34166500		8.29487	33761200		8.334	34651300		8.30916	35797800
	8.3692	28600000		8.39562	34172700		8.36318	33815200		8.40061	34730600		8.37487	35798100
	8.43485	28651500		8.46685	34243100		8.42951	33862900		8.46523	34733800		8.4419	35826500
	8.50184	28643700		8.53208	34264100		8.49582	33884400		8.5345	34805400		8.50694	35898100
	8.56948	28724300		8.59865	34313700		8.56281	33931600		8.59912	34825900		8.57331	35907000
	8.63314	28729100		8.66587	34350700		8.62648	33953500		8.66707	34850700		8.64166	35956300
	8.70211	28802500		8.73177	34377600		8.69612	33997200		8.73234	34892900		8.70537	35971600
	8.76511	28834600		8.79899	34439600		8.76044	34068900		8.79896	34915700		8.7744	36020700
	8.83342	28868600		8.86489	34475000		8.82544	34094500		8.8689	34965600		8.83878	36055600
	8.9004	28928500		8.93345	34527700		8.89376	34169600		8.93086	35014400		8.90514	36093500
	8.96407	28965000		8.99869	34595200		8.95676	34212200		9.00013	35032200		8.97218	36148500
	9.03502	29024000		9.06325	34613300		9.0264	34286600		9.06874	35114200		9.03654	36222100
	9.10067	29085300		9.13314	34703100		9.09272	34347000		9.13269	35119400		9.10557	36297900
	9.16633	29099100		9.19704	34734300		9.15705	34387100		9.20198	35193200		9.17061	36447300
	9.23265	29158600		9.26428	34791100		9.22603	34450400		9.26393	35217300		9.23631	36499200
	9.29763	29153500		9.3315	34837200		9.2897	34484100		9.33253	35261000		9.30534	36623000
	9.36661	29237600		9.3974	34862200		9.35734	34531700		9.39982	35311600		9.36905	36680200
	9.43226	29269100		9.46464	34927200		9.42432	34607200		9.4631	35344200		9.43807	36766900
	9.49857	29313200		9.53119	34959600		9.49065	34640000		9.53371	35400900		9.50377	36819100
	9.56622	29372900		9.59709	34999300		9.55763	34718300		9.59899	35462400		9.56749	36857000
	9.62922	29410600		9.66366	35058700		9.6213	34753100		9.66493	35496700		9.63717	36898800
	9.69819	29463200		9.72888	35070500		9.68829	34809300		9.73487	35574500		9.70088	36936200
	9.76252	29517800		9.79944	35145500		9.75659	34858600		9.7975	35571000		9.76791	36972500
	9.83083	29525800		9.86267	35168900		9.81894	34878300		9.86677	35647300		9.83428	37031700
	9.89714	29596500		9.93258	35216900		9.89057	34931400		9.93206	35666200		9.90132	37037400
	9.9608	29591900		9.99781	35256400		9.95291	34945900		9.99933	35699000		9.96901	37121200
	10.0298	29660900		10.0637	35281000		10.0199	34976200		10.064	35750600		10.0321	37143400
	10.0928	29679800		10.1316	35341800		10.0862	35006900		10.1279	35778200		10.1004	37228600
	10.1604	29699300		10.1955	35368500		10.1499	35016900		10.1972	35828000		10.1681	37283900
	10.2287	29737700		10.2601	35411100		10.2195	35079000		10.2638	35865800		10.2318	37316600
	10.2924	29776800		10.328	35473200		10.2819	35113100		10.3297	35883100		10.3002	37369600
	10.3614	29840300		10.3919	35495700		10.3502	35171700		10.397	35965600		10.3639	37414900
	10.4264	29907200		10.4624	35573200		10.4172	35229700		10.461	35977600		10.4303	37444000
	10.4927	29932700		10.527	35602100		10.4815	35266900		10.5309	36075900		10.4973	37517400
	10.5603	30003400		10.5929	35659600		10.5498	35336200		10.5955	36109500		10.5623	37534500
	10.626	30018000		10.6608	35714100		10.6148	35394100		10.6628	36162600		10.6307	37611200
	10.6936	30102600		10.726	35741700		10.6818	35445900		10.7301	36210200		10.6944	37633800
	10.7579	30129300		10.7952	35808800		10.7488	35526600		10.794	36242100		10.7628	37681900
	10.8262	30171600		10.8598	35844500		10.8131	35556200		10.8633	36312000		10.8291	37717500
	10.8932	30212700		10.927	35887500		10.8814	35613400		10.9293	36376200		10.8942	37743000
	10.9556	30244600		10.9936	35954400		10.9464	35642400		10.9972	36411400		10.9619	37784300
	11.0219	30293700		11.0588	35972500		11.0147	35692800		11.0645	36497400		11.0262	37814400
	11.0882	30350700		11.1267	36054200		11.0811	35749700		11.1291	36508500		11.0946	37852400
	11.1552	30367200		11.1913	36080100		11.1447	35782400		11.197	36608600		11.161	37922100
	11.2228	30443100		11.2585	36137700		11.213	35845900		11.2617	36643200		11.226	37932600
	11.2852	30442500		11.3264	36172000		11.2774	35880700		11.3289	36684800		11.2944	38008000
	11.3554	30524500		11.3916	36180300		11.3457	35928600		11.3962	36735700		11.3581	38031800
	11.4198	30552700		11.4595	36242600		11.4127	35993100		11.4602	36757100		11.4264	38091000
	11.4868	30576800		11.5254	36265900		11.4763	36015500		11.5301	36801500		11.4928	38133200
	11.5537	30622200		11.592	36311200		11.5446	36069300		11.5947	36839600		11.5578	38149900
	11.6174	30644700		11.6599	36382900		11.609	36087900		11.662	36857000		11.6255	38203200
	11.6851	30701300		11.7245	36401500		11.6766	36121700		11.7299	36921900		11.6899	38243400
	11.7514	30747400		11.7937	36477500		11.7436	36156900		11.7952	36918600		11.7583	38290500
	11.8183	30762100		11.8582	36498500		11.8079	36158600		11.8632	36980100		11.8246	38363900
	11.8847	30834200		11.9255	36531600		11.8762	36198300		11.9278	36998100		11.8897	38379400
	11.9497	30835900		11.9914	36566200		11.9419	36203100		11.9951	37033800		11.958	38442100
	12.018	30907100		12.0573	36577100		12.0082	36228300		12.0637	37084100		12.0224	38468300
	12.0816	30933400		12.1252	36629800		12.0752	36272400		12.1263	37107600		12.0901	38533900
	12.1499	30967300		12.1911	36653500		12.1409	36275200		12.1989	37149800		12.1565	38578700
	12.2156	31010700		12.2583	36700000		12.2092	36314100		12.2622	37196700		12.2215	38608100
	12.2812	31040200		12.3255	36758500		12.2748	36342400		12.3281	37212500		12.2899	38636000
	12.3502	31093400		12.3901	36789100		12.3412	36396900		12.3961	37318200		12.3536	38662600
	12.4145	31155500		12.4593	36882500		12.4108	36440300		12.4627	37330200		12.4219	38706800
	12.4815	31178300		12.5259	36909500		12.4725	36450700		12.5313	37420200		12.4883	38791800
	12.5472	31264400		12.5931	36984000		12.5408	36502400		12.5953	37455400		12.5553	38813000
	12.6128	31280200		12.659	37032000		12.6064	36541000		12.6652	37492800		12.6224	38892000
	12.6805	31366500		12.7276	37070200		12.6728	36600300		12.7312	37540200		12.6874	38915400
	12.7455	31400600		12.7948	37146200		12.7398	36679000		12.7958	37569400		12.7558	38962400
	12.8124	31427000		12.858	37183300		12.8054	36716600		12.8637	37622700		12.8228	38993800
	12.8794	31471300		12.9273	37221800		12.8737	36792800		12.9283	37655300		12.8885	39033600
	12.9444	31508900		12.9938	37283300		12.9381	36824500		12.9969	37668200		12.9562	39065900
	13.0134	31562500		13.0604	37299300		13.0057	36886900		13.0662	37741100		13.0206	39106300
	13.0797	31621500		13.1296	37382200		13.0727	36944100		13.1288	37734000		13.0869	39149100
	13.1454	31634300		13.1922	37403600		13.1357	36970300		13.1981	37799800		13.1553	39233200
	13.211	31714600		13.2601	37449800		13.2053	37033800		13.264	37821600		13.2203	39242400
	13.2773	31716100		13.328	37497500		13.271	37070000		13.33	37849000		13.2887	39312200
	13.347	31781800		13.3919	37524000		13.338	37125500		13.398	37886900		13.3524	39329200
	13.4126	31808900		13.4611	37571600		13.4043	37197900		13.4619	37903200		13.4194	39370700
	13.4783	31832900		13.527	37604700		13.4686	37219000		13.5318	37948700		13.4858	39401100
	13.5466	31868700		13.5942	37642200		13.5369	37271400		13.5945	37995900		13.5515	39413800
	13.6089	31884400		13.6581	37692400		13.6006	37305200		13.6637	38024900		13.6185	39450700
	13.6785	31934900		13.7247	37688400		13.6689	37357600		13.731	38116900		13.6842	39473300
	13.7442	31998000		13.7939	37751300		13.7372	37405900		13.795	38128300		13.7513	39508900
	13.8098	32024900		13.8585	37757100		13.7989	37426600		13.8649	38216700		13.819	39585400
	13.8782	32102100		13.927	37783600		13.8679	37479000		13.9289	38255500		13.8827	39601400
	13.9418	32103100		13.9916	37811600		13.9329	37506200		13.9961	38305100		13.9524	39674900
	14.0101	32166400		14.0575	37812000		13.9992	37543100		14.0634	38345800		14.0161	39703600
	14.0758	32179700		14.1267	37866200		14.0662	37602100		14.128	38364600		14.0831	39748600
	14.1428	32194600		14.1926	37894200		14.1318	37619300		14.1986	38414600		14.1495	39797700
	14.2084	32229300		14.2598	37940400		14.2015	37681000		14.2626	38451700		14.2158	39840100
	14.2721	32245600		14.3251	38002500		14.2645	37718300		14.3285	38461600		14.2842	39885500
	14.3404	32288100		14.3903	38010900		14.3341	37771700		14.3958	38523200		14.3479	39914300
	14.406	32331400		14.4595	38083300		14.4004	37825200		14.4584	38522300		14.4163	39937500
	14.4743	32339800		14.5241	38105800		14.4635	37847900		14.5284	38589800		14.4826	40007200
	14.5407	32414900		14.59	38176400		14.5304	37903400		14.5943	38610800		14.5497	40013200
	14.6037	32416000		14.6566	38236000		14.5948	37932800		14.6616	38642300		14.616	40056800
	14.6746	32486400		14.7205	38267300		14.6631	37971400		14.7276	38680200		14.6771	40066800
	14.7389	32508500		14.7897	38332000		14.7281	38038600		14.7915	38696100		14.7461	40101200
	14.8046	32531200		14.8543	38383300		14.7944	38054500		14.8614	38730400		14.8118	40139600
	14.8729	32568800		14.9215	38436400		14.8627	38102100		14.9267	38762800		14.8769	40150000
	14.9372	32601400		14.9894	38516000		14.9264	38125900		14.9933	38774000		14.9452	40191200
	15.0049	32651700		15.0546	38528700		14.9927	38155500		15.0606	38839300		15.0089	40211200
	15.0692	32711100		15.1225	38593800		15.0604	38200000		15.1246	38836800		15.0773	40238400
	15.1382	32728800		15.1871	38609500		15.124	38212800		15.1958	38907200		15.1437	40308000
	15.2032	32811400		15.2543	38635600		15.1937	38260700		15.2591	38936300		15.2087	40318000
	15.2662	32815500		15.3209	38672000		15.258	38274500		15.3284	38986800		15.2777	40385600
	15.3338	32877800		15.3861	38688400		15.3263	38306200		15.3937	39042700		15.3408	40402000
	15.3981	32895700		15.4553	38746900		15.3926	38357600		15.4576	39076500		15.4091	40455600
	15.4664	32913100		15.5199	38769800		15.4556	38370700		15.5289	39124600		15.4761	40492800
	15.5328	32956700		15.5885	38809500		15.5259	38414500		15.5922	39175700		15.5405	40501600
	15.5964	32970500		15.6537	38870500		15.5876	38431000		15.6595	39196800		15.6089	40542000
	15.6647	33000900		15.7189	38886200		15.6572	38447600		15.7268	39274400		15.6733	40568400
	15.7297	33040500		15.7895	38969100		15.7242	38475500		15.7907	39278000		15.7423	40593600
	15.7987	33051800		15.8527	38994900		15.7886	38472800		15.8606	39354400		15.8086	40660000
	15.8657	33113700		15.9206	39044700		15.8569	38510000		15.9253	39379500		15.8743	40662400
	15.9293	33112900		15.9878	39085100		15.9212	38504100		15.9925	39404200		15.9414	40720800
	15.997	33187900		16.0517	39097100		15.9895	38522800		16.0598	39443400		16.0064	40730000
	16.0633	33211500		16.121	39156400		16.0558	38552800		16.1238	39456800		16.0735	40786400
	16.1303	33238500		16.1869	39181800		16.1202	38554500		16.1931	39494000		16.1412	40822800
	16.1959	33281100		16.2534	39221500		16.1892	38600000		16.2583	39538500		16.2042	40832800
	16.2596	33304700		16.322	39281800		16.2528	38629700		16.3269	39551400		16.2739	40861200
	16.3279	33347200		16.3846	39291600		16.3205	38680300		16.3929	39622700		16.3376	40886000
	16.3936	33396800		16.4538	39359600		16.3861	38731700		16.4575	39631400		16.406	40917200
	16.4612	33413600		16.5197	39386900		16.4505	38762100		16.5268	39707700		16.4717	40990800
	16.5275	33494000		16.5862	39441800		16.5201	38807900		16.5914	39727300		16.538	40998000
	16.5925	33489800		16.6535	39478900		16.5844	38822400		16.66	39746400		16.6064	41079200
	16.6615	33559400		16.7194	39489500		16.6541	38852400		16.7259	39784500		16.6688	41101200
	16.7265	33600100		16.7866	39540700		16.7197	38894100		16.7926	39812700		16.7385	41142800
	16.7934	33642500		16.8538	39566200		16.786	38897900		16.8625	39855700		16.8042	41183600
	16.8604	33689000		16.9224	39607300		16.8537	38929000		16.9271	39910000		16.8692	41194800
	16.9254	33712100		16.9883	39666200		16.9174	38936900		16.9944	39927800		16.9362	41242800
	16.9944	33770100		17.0548	39681500		16.987	38951400		17.0617	40009600		17.0046	41263600
	17.0594	33826000		17.1227	39754900		17.0533	38975900		17.127	40025200		17.0716	41287200
	17.1264	33837200		17.188	39766900		17.1163	38976200		17.1949	40101600		17.138	41352800
	17.1933	33909200		17.2545	39804700		17.1853	39019700		17.2582	40129200		17.2037	41357600
	17.2583	33916500		17.3211	39838500		17.249	39040000		17.3275	40162000		17.274	41406400
	17.326	33994000		17.3863	39856700		17.3186	39095200		17.3941	40208800		17.3364	41425600
	17.391	34010000		17.4556	39917800		17.3849	39174100		17.4587	40246800		17.4054	41478000
	17.4573	34035500		17.5195	39938900		17.4506	39206600		17.528	40304000		17.4712	41520000
	17.5249	34075100		17.5887	39970500		17.5162	39287200		17.5946	40357600		17.5375	41529600
	17.5899	34090000		17.6552	40015300		17.5819	39334800		17.6612	40372400		17.6059	41593200
	17.6595	34128000		17.7191	40018900		17.6502	39403100		17.7291	40448400		17.6683	41607600
	17.7239	34162500		17.7884	40086500		17.7165	39459300		17.7904	40447200		17.7379	41677600
	17.7909	34162300		17.8523	40112400		17.7809	39485200		17.8617	40513600		17.8023	41714800
	17.8565	34211300		17.9202	40170200		17.8485	39533400		17.9263	40524800		17.8687	41736800
	17.9202	34199000		17.9867	40214500		17.9135	39560000		17.9923	40546000		17.9364	41784400
	17.9911	34252500		18.052	40237100		17.9832	39602100		18.0609	40573600		18.0001	41804800
	18.0568	34277900		18.1212	40295600		18.0481	39660700		18.1248	40571600		18.0685	41860000
	18.1238	34309800		18.1858	40329800		18.1125	39674100		18.1934	40622000		18.1335	41898000
	18.1914	34357900		18.2543	40369800		18.1815	39712400		18.2574	40677600		18.2018	41911200
	18.2557	34364800		18.3195	40417100		18.2451	39724100		18.3267	40701600		18.2695	41976000
	18.3234	34403300		18.3848	40425500		18.3141	39756900		18.3953	40782400		18.3319	41977600
	18.3877	34445100		18.454	40499600		18.3798	39791000		18.4579	40797600		18.4009	42023200
	18.4553	34459200		18.5186	40531600		18.4461	39779700		18.5278	40884800		18.4653	42051600
	18.5217	34521100		18.5858	40584000		18.5124	39833800		18.5925	40914800		18.5337	42067200
	18.5866	34520200		18.6524	40628700		18.5767	39853100		18.6584	40955200		18.602	42117200
	18.6556	34586700		18.7176	40656400		18.6464	39894100		18.7244	40995200		18.6644	42125200
	18.7206	34619900		18.7868	40718900		18.714	39944500		18.789	41027200		18.7348	42180000
	18.7889	34666200		18.8514	40764000		18.779	39960700		18.8583	41079200		18.7998	42222400
	18.8526	34720000		18.9199	40809800		18.8447	40005200		18.9229	41122000		18.8635	42227200
	18.9169	34756300		18.9852	40875600		18.907	40018600		18.9908	41136000		18.9332	42280400
	18.9865	34806000		19.0491	40886900		18.976	40054800		19.0581	41201600		18.9963	42293600
	19.0502	34860900		19.117	40959300		19.0417	40095900		19.122	41201600		19.0626	42360800
[truncated: 2,705 more rows]

## Sheet: Sheet9
	Supplementary Figure 27c, 33, 34 and 35
	PTFE
[truncated: 3,624 more rows]

## Sheet: Sheet10
	Supplementary Figure 27b, 33, 34 and 35
[truncated: 477 more rows]

[truncated: 15 more sheets: Sheet11, Sheet12, Sheet13, Sheet14, Sheet15, Sheet16, Sheet17, Sheet18, Sheet19, Sheet20, Sheet21, Sheet22, Sheet23, Sheet24, Sheet25]
